# Supplementary material for: The application of label-free Raman microscopy to monitor particle-cell interactions in in vitro experiments
Source: Comput Struct Biotechnol J. 2025 Jun 4;30:64–9. doi: 10.1016/j.csbj.2025.06.002 (PMC12169776; doi:10.1016/j.csbj.2025.06.002)
Supplement: Supplementary file 1 — Supplementary material [file mmc1.xlsx]

## Sheet: Metadata
	File location	J:\GBW-0458_ENVH\USER DATA FOLDERS\MANOSIJ\RAMAN\TIO2 HBE RAMAN
		File names	Cell	Condition		Scan setting	Lase power: 2 mW
		16HBE_control	16HBE	control			Exposure time: 0.01 sec (100 Hz)
		16HBE_TIO2_NM102.1	16HBE	NM102.1			Number of scans: 3
		16HBE_TIO2_NM102.2	16HBE	NM102.2			Image pixel size: 0.3 um
		16HBE_TIO2_NM104.1	16HBE	NM104.1
		16HBE_TIO2_NM104.2	16HBE	NM104.2
	File location	J:\GBW-0458_ENVH\USER DATA FOLDERS\MANOSIJ\RAMAN\TIO2 THP1 RAMAN
		File names	Cell	Condition		Scan setting	Lase power: 2 mW
		THP1_control	THP1	control			Exposure time: 0.02 sec (50 Hz)
		THP1_TIO2_NM102.1	THP1	NM102.1			Number of scans: 3
		THP1_TIO2_NM102.2	THP1	NM102.2			Image pixel size: 0.3 um
		THP1_TIO2_NM104.1	THP1	NM104.1
		THP1_TIO2_NM104.2	THP1	NM104.2
	File location	J:\GBW-0458_ENVH\USER DATA FOLDERS\MANOSIJ\RAMAN\TIO2 HBE RAMAN\TIO2 HBE CHAMBER SLIDE
		File names	Cell	Condition		Scan setting	Lase power: 2 mW
		SLIDE3_spot 2(control)_HBE CHAMBER SLIDE_1	16HBE	control			Exposure time: 0.02 sec (50 Hz)
		SLIDE3_NM102.1_HBE CHAMBER SLIDE_3	16HBE	NM102.1			Number of scans: 3
		SLIDE3_spot 6(102.2)_HBE CHAMBER SLIDE_3	16HBE	NM102.2			Image pixel size: 0.3 um
		SLIDE3_spot 8(104.1)_HBE CHAMBER SLIDE_3	16HBE	NM104.1
		SLIDE3_spot 3(104.2)_HBE CHAMBER SLIDE_3	16HBE	NM104.2

## Sheet: 16HBE Control
Region	Nm102 detected (Y/N)	Nm104 detected (Y/N)	comment
1	NO	NO	in some cases there are spectra showing as particles but not representative of any of the particles
2	NO	NO
3	NO	NO
4	NO	NO
5	NO	NO
6	NO	NO
7	NO	NO
8	NO	NO
9	NO	NO
10	NO	NO
11	NO	NO
12	NO	NO
13	NO	NO
14	NO	NO
15	NO	NO
16	NO	NO
17	NO	NO
18	NO	NO
19	NO	NO
20	NO	NO
21	NO	NO
22	NO	NO
23	NO	NO
24	NO	NO
25	NO	NO
26	NO	NO
27	NO	NO
28	NO	NO
29	NO	NO
30	NO	NO
31	NO	NO
32	NO	NO
33	NO	NO
34	NO	NO
35	NO	NO
36	NO	NO
37	NO	NO
38	NO	NO
39	NO	NO
40	NO	NO
41	NO	NO
42	NO	NO
43	NO	NO
44	NO	NO
45	NO	NO
46	NO	NO
47	NO	NO
48	NO	NO
49	NO	NO
50	NO	NO
51	NO	NO
52	NO	NO
53	NO	NO
54	NO	NO
55	NO	NO
56	NO	NO
57	NO	NO
58	NO	NO
59	NO	NO
60	NO	NO
61	NO	NO
62	NO	NO
63	NO	NO
64	NO	NO
65	NO	NO
66	NO	NO
67	NO	NO
68	NO	NO
69	NO	NO
70	NO	NO
71	NO	NO
72	NO	NO
73	NO	NO
74	NO	NO
75	NO	NO
76	NO	NO
77	NO	NO
78	NO	NO
79	NO	NO
80	NO	NO
81	NO	NO
82	NO	NO
83	NO	NO
84	NO	NO
85	NO	NO
86	NO	NO
87	NO	NO
88	NO	NO
89	NO	NO
90	NO	NO
91	NO	NO
92	NO	NO
93	NO	NO
94	NO	NO
95	NO	NO
96	NO	NO
97	NO	NO
98	NO	NO
99	NO	NO
100	NO	NO
101	NO	NO
102	NO	NO
103	NO	NO
104	NO	NO
105	NO	NO
106	NO	NO
107	NO	NO
YES	0	0
NO	107	107
% Yes	0	0

## Sheet: NM102.1 HBE
Region	Nm102 detected (Y/N)	Number of partcile touching cell(s)	comment	Area of partcile (um2)	Area of partcile (um2)	Area of partcile (um2)	Area of partcile (um2)	Area of partcile (um2)	Area of partcile (um2)
1	YES	2		14	15
2	YES	3		1.9	12	3.1
3	YES	2		14	3.6
4	NO
5	YES	6		0.8	1.1	3.6	6.8	7.3	13
6	YES	1		7.7
7	YES	1		5.8
8	NO
9	YES	1		12
10	YES	1		9.3
11	NO
12	NO
13	NO		1 outside the cell far from membrane
14	NO
15	NO
16	YES	2	1 slightly touching the membrane
17	NO
18	NO
19	NO
20	YES	1	Spectra clear, particle sizer did not give size
21	NO
22	NO
23	NO
24	NO
25	NO
26	NO
27	NO
28	YES	1	Spectra clear, particle sizer did not give size
29	NO
30	NO
31	NO
32	NO
33	NO
34	NO
35	NO
36	NO
37	NO
38	NO
39	NO
40	NO
41	NO
42	YES	1	Spectra clear, particle sizer did not give size
43	NO
44	NO
45	YES	1	Spectra clear, particle sizer did not give size
46	NO
47	NO
48	NO
49	NO
50	NO
51	NO
52	NO
53	NO
54	NO
55	NO
56	NO
57	NO
58	NO
59	NO
60	NO
61	NO
YES	13
NO	48
% Yes	21.3115
	Particle per cell	0.377049		7.70588

## Sheet: NM102.2 HBE
Region	Nm102 detected (Y/N)	Number of partcile touching cell(s)	comment	Area of partcile (um2)	Area of partcile (um2)	Area of partcile (um2)	Area of partcile (um2)	Area of partcile (um2)	Area of partcile (um2)	Area of partcile (um2)	Area of partcile (um2)	Area of partcile (um2)	Area of partcile (um2)
1	YES	4		1.3	8.3	4.7	1.7
2	NO
3	YES	2		5.2	4.9
4	YES	3	very big, probably outside cell	2.4	25	5.6
5	YES	3		4.1	4.2	4.7
6	YES	2		6.2	3.7
7	YES	3		9.9	5.2	0.8
8	YES	4		1.3	8.3	4.7	1.7
9	NO
10	YES	4		2	3.3	7.1	2.6	3.8
11	YES	3		1.7	1.9	4.4
12	YES	2		15	1.4
13	YES	2		6.2	1
14	YES	9		5.3	1	1.2	2.9	1.9	4.8	2.1	1	1
15	YES	3		3.3	2.3	3.7
16	YES	2		17	11
17	YES	2		4	7
18	YES	5		9.6	2.3	11	3.8	0.8
19	YES	2		8	11
20	YES	10		10	5	2.5	1.9	18	3.4	1.3	12	1.5	1.3
21	YES	4		27	0.8	3.8	4	1.3
22	YES	2		29	2.7
23	YES	1		12
24	NO
25	YES	2		6.2	1.3
YES	22
NO	3
% Yes	88
	Particle per cell	2.96		5.59605

## Sheet: NM104.1 HBE
Region	Nm104 detected (Y/N)	Number of partcile touching cell(s)	comment	Area of partcile (um2)	Area of partcile (um2)	Area of partcile (um2)	Area of partcile (um2)	Area of partcile (um2)	Area of partcile (um2)
1	NO
2	NO
3	NO
4	NO
5	NO
6	NO
7	YES	1		8.8
8	NO
9	NO
10	NO
11	NO
12	NO
13	NO
14	NO
15	NO
16	NO
17	NO
18	NO
19	NO
20	NO
21	NO
22	NO
23	NO
24	NO
25	NO
26	NO
27	NO
28	NO
29	NO
30	NO
31	NO
32	NO
33	NO
34	NO
35	NO
36	YES
37	NO
38	NO
39	YES
40	NO
41	NO
42	NO
43	NO
44	NO
45	NO
46	NO
47	NO
48	NO
49	NO
50	NO
51	NO
52	NO
53	NO
54	NO
55	NO
56	NO
57	NO
58	NO
59	YES	1		5.2
60	NO
61	NO
62	NO
63	NO
64	YES	1		2.9
65	NO
66	NO
67	NO
68	NO
69	YES	1		1
70	NO
71	NO
72	NO
73	NO
74	YES	2		1.8	2.5
75	NO
76	NO
77	NO
78	NO
79	NO
80	NO
81	NO
82	NO
83	YES	1		0.8
84	YES	1		4.1
85	NO
86	NO
87	NO
88	NO
89	NO
90	YES			4.5
91	NO
YES	10
NO	81
% Yes	10.989
	Particle per cell	0.0879121
			NO* visible spectra, small spots limit particle analyzer detection

## Sheet: NM104.2 HBE
0	Nm104 detected (Y/N)	Number of partcile touching cell(s)	comment	Area of partcile (um2)	Area of partcile (um2)	Area of partcile (um2)	Area of partcile (um2)	Area of partcile (um2)	Area of partcile (um2)	Area of partcile (um2)	Area of partcile (um2)
1	YES	2		2.5	1.3
2	YES	*
3	YES	1	*	1.7
4	YES	3		9.5	0.8	1.3
5	YES	8		4.1	1.6	0.8	0.8	0.8	1.3	1.8	4.3
6	YES	1		3.2
7	YES	*
8	YES	3		1.6	1.9	6.6
9	YES		*	6.8	0.8	1
10	YES	2		3.6	0.8
11	YES	1	several small spots which was considered one in particle analyzer	11
12	YES	1	*	4
13	YES	1	*	1.6
14	YES	3		1.6	1.8	1.3
15	YES	2		4.2	3.6
16	YES	3		6.1	5.4	0.8
17	YES	2		4.1	1.5
18	YES	2	*	2.5	3
19	YES	1	several small spots which was considered one in particle analyzer	5.6
20	YES	1		2.3
21	YES	4		6.5	4.7	8.8	0.8
22	YES	2	several small spots which was considered one in particle analyzer	9.8	14
23	YES	*	not detected by particle analyzer
24	YES	3	several small spots which was considered one in particle analyzer	7.8	9.3	0.7
25	YES	2		10	2
26	YES	1		1.6
27	YES	2		3.2	0.8
28	YES	1		3.2
29	YES	2		3.3	3.1
30	YES	2		3.8	0.8
YES	30
NO	0
% Yes	100
	Particle per cell	1.86667

## Sheet: THP1 Control
Region	Nm102 detected (Y/N)	Nm104 detected (Y/N)
1	NO	NO
2	NO	NO
3	NO	NO
4	NO	NO
5	NO	NO
6	NO	NO
7	NO	NO
8	NO	NO
9	NO	NO
10	NO	NO
11	NO	NO
12	NO	NO
13	NO	NO
14	NO	NO
15	NO	NO
16	NO	NO
17	NO	NO
18	NO	NO
19	NO	NO
20	NO	NO
21	NO	NO
22	NO	NO
23	NO	NO
24	NO	NO
25	NO	NO
26	NO	NO
27	NO	NO
28	NO	NO
29	NO	NO
30	NO	NO
31	NO	NO
32	NO	NO
33	NO	NO
34	NO	NO
35	NO	NO
36	NO	NO
37	NO	NO
38	NO	NO
39	NO	NO
40	NO	NO
YES	0	0
NO	40	40
% Yes	0	0

## Sheet: THP1 NM102.1
Region	Nm102 detected (Y/N)	Number of partcile touching cell(s)	comment	Area of partcile (um2)	Area of partcile (um2)	Area of partcile (um2)	Area of partcile (um2)	Area of partcile (um2)	Area of partcile (um2)
1	YES	1		6.7
2	NO
3	YES	1		8
4	NO
5	NO
6	NO
7	NO
8	YES	2		6.2	2.5
9	NO
10	YES	1		5.6
11	YES	1		37
12	NO	1		5.3
13	YES	1		6.2
14	YES	3		0.8	0.8	8.2
15	NO
16	YES	1		7.2
17	YES	1		3
18	NO
19	YES	1		6.8
20	NO
21	NO
22	NO
23	YES	1		11
24	YES	1		7.8
25	NO
26	YES	3		4.6	2.9	2.7
27	YES	1		12
28	NO
29	YES	1		5.3
30	YES	2		7.5	1.3
31	YES	1		5.5
32	YES	1		13
33	NO
34	YES	1		4.7
35	YES	2		9.5	6.2
36	NO
37	YES	1		14
38	YES	1		8.3
39	YES	4		5.3	4.8	0.8	0.8
40	NO
41	YES	3		6.7	4.4	0.8
42	YES	2		11	1
43	YES	1		11
YES	26
NO	17
% Yes	60.4651
	Particle per cell	0.930233

## Sheet: THP1 NM102.2
Region	Nm102 detected (Y/N)	Number of partcile touching cell(s)	comment	Area of partcile (um2)	Area of partcile (um2)	Area of partcile (um2)	Area of partcile (um2)	Area of partcile (um2)	Area of partcile (um2)
1	YES	2		11	3.3
2	YES	2		29	3
3	YES	2		24	0.8
4	YES	2		6.4	1.3
5	YES	4		31	6.4	1.6	0.8
6	YES	4		17	2.4	8	0.7
7	YES	1		1.9
8	YES	1	3 large particles clustered into 1	35
9	NO
10	YES	3		6.2	4.6	2
11	YES	3		34	1.3	1.7
12	YES	3		13	8.5	2	1
13	YES	3		9.8	5.8	2.1
13	YES	3		4.1	13	1.3
14	YES	3		5.4	4.2	6
15	YES	3		6.3	3	3.7
16	YES	2		3.1	11
17	YES	1		6.2
18	YES	3		12	11	1.3
19	YES	2		6.2	2.7
20	YES	3		12	5.2	3.2
21	YES	5		4.4	4.3	3	1.9	1.3
22	YES	2		21	1.2
23	YES	4		9.8	8.1	2.1	2
24	YES	2		9.9	5.6
25	YES	1		8.3
26	YES	4		3.9	3	2.3	0.8
27	YES	4		17	5	4.4	1.8
28	YES	4		10	3.5	2.7	0.8
29	YES	4		30	21	5.9	1.3
30	YES	1		25
31	YES	2		16	1.8
32	YES	3		19	5.3	1.4
33	YES	1		5.2
34	YES	2		13	4.4
35	YES	2		14	2.7
36	YES	3		4.9	4	3.6
37	YES	5		2.6	7.1	8.8	1.1	29
38	YES	3		22	17	2.3
39	YES	4		30	21	8	3.3
40	YES	7		5.8	0.8	1.7	8.5	11	3	0.8
YES	40
NO	1
% Yes	97.561
	Particle per cell	2.7561

## Sheet: THP1 NM104.1
Region	Nm102 detected (Y/N)	Number of partcile touching cell(s)	comment	Area of partcile (um2)	Area of partcile (um2)	Area of partcile (um2)	Area of partcile (um2)	Area of partcile (um2)	Area of partcile (um2)
1	YES	1		1
2	NO
3	NO
4	NO
5	NO
6	NO
7	NO
8	NO
9	NO
10	NO
11	NO
12	NO
13	YES	2		3.6	3.1	3.1
13	NO
14	NO
15	NO
16	NO
17	NO
18	NO
19	NO
20	NO
21	NO
22	NO
23	NO
24	YES	1		6.7
25	NO
26	NO
27	NO
28	NO
29	NO
30	NO
31	NO
32	NO
33	NO
34	NO
35	NO
36	NO
37	NO
38	NO
39	NO
40	NO
41	NO
42	NO
43	NO
44	NO
45	NO
46	NO
47	NO
48	NO
49	NO
50	NO
51	NO
YES	3
NO	48		In several of the regions there were very small partciles
% Yes	5.88235
	Particle per cell	0.097561

[truncated: 6 more sheets: THP1 NM104.2, HBE CHMB_CONTROL, HBE CHMB_NM102.1, HBE CHMB_NM102.2, HBE CHMB_NM104.1, HBE CHMB_NM104.2]
