# Supplementary material for: The application of label-free Raman microscopy to monitor particle-cell interactions in in vitro experiments
Source: Comput Struct Biotechnol J. 2025 Jun 4;30:64–9. doi: 10.1016/j.csbj.2025.06.002 (PMC12169776; doi:10.1016/j.csbj.2025.06.002)
Supplement: Supplementary file 2 — Supplementary material [file mmc2.xlsx]

## Sheet: NM102.2_2mW_50Hz_scan com_R1
							3 Scans_0.5um		Match%	X	Y	Area	Library		3 Scans_0.3um		Match%	X	Y	Area	Library		5 Scans_0.5 um		Match%	X	Y	Area	Library			5 Scans_0.3um		Match%	X	Y	Area	Library
							1	Brookite__R050363__Raman__532__0__unoriented__Raman_Data_Processed__29493	85.36	2028.8	-14376.1	7.4	LTU3		1	Brookite__R050363__Raman__532__0__unoriented__Raman_Data_Processed__29493	88.81	2028.64	-14376.4	9.3	LTU3		1	Brookite__R050363__Raman__532__0__unoriented__Raman_Data_Processed__29493	88.59	2029.3	-14375.3	6.9	LTU3			1	Brookite__R050363__Raman__532__0__unoriented__Raman_Data_Processed__29493	91.55	1996.48	-14382.5	1.7	LTU3
							2	JRC NM 102 ANATASE tio2	95.77	1988	-14367.9	26	MG particles		2	JRC NM 102 ANATASE tio2	92.11	1987.66	-14367.4	24	MG particles		2	JRC NM 102 ANATASE tio2	97.8	1988.5	-14366.9	26	MG particles			2	JRC NM 102 ANATASE tio2	91.23	2015.03	-14379.7	3	MG particles
							3	Brookite__R050363__Raman__532__0__unoriented__Raman_Data_Processed__29493	84.8	2012.38	-14367.6	5.7	LTU3		3	Brookite__R050363__Raman__532__0__unoriented__Raman_Data_Processed__29493	85.39	2012.19	-14367.6	3.3	LTU3		3	Brookite__R050363__Raman__532__0__unoriented__Raman_Data_Processed__29493	87.96	2013.13	-14366.6	4.7	LTU3			3	JRC NM 102 ANATASE tio2	96.12	2029.09	-14376.4	16	MG particles
							4	Brookite__R050363__Raman__532__0__unoriented__Raman_Data_Processed__29493	87.54	1967.6	-14364.1	4.2	LTU3		4	Brookite__R050363__Raman__532__0__unoriented__Raman_Data_Processed__29493	86.45	1967.47	-14364	2.7	LTU3		4	Brookite__R050363__Raman__532__0__unoriented__Raman_Data_Processed__29493	89.86	1968.1	-14363.2	3	LTU3			4	Brookite__R050363__Raman__532__0__unoriented__Raman_Data_Processed__29493	90.34	1991.85	-14376.8	1.6	LTU3
							5	Brookite__R050363__Raman__532__0__unoriented__Raman_Data_Processed__29493	88.44	1983.52	-14358.4	4.4	LTU3		5	Brookite__R050363__Raman__532__0__unoriented__Raman_Data_Processed__29493	79.85	1983.17	-14358.1	3.4	LTU3		5	Brookite__R050363__Raman__532__0__unoriented__Raman_Data_Processed__29493	86.61	1984.02	-14357.7	3	LTU3			5	JRC NM 102 ANATASE tio2	97.97	1987.81	-14366.8	32	MG particles
							6	Brookite__R050363__Raman__532__0__unoriented__Raman_Data_Processed__29493	90.29	1947.69	-14350.2	61	LTU3		6	Brookite__R050363__Raman__532__0__unoriented__Raman_Data_Processed__29493	89.64	1947.43	-14349.6	62	LTU3		6	JRC NM 102 ANATASE tio2	95.11	1948.44	-14349.2	65	MG particles			6	JRC NM 102 ANATASE tio2	92.79	2027.89	-14369.1	8.8	MG particles
							7	Brookite__R050363__Raman__532__0__unoriented__Raman_Data_Processed__29493	87.02	1947.7	-14340.6	16	LTU3		7	Brookite__R050363__Raman__532__0__unoriented__Raman_Data_Processed__29493	87.9	1947.43	-14339.9	15	LTU3		7	JRC NM 102 ANATASE tio2	93.08	1948.19	-14339.8	15	MG particles			7	JRC NM 102 ANATASE tio2	94	2012.94	-14367.4	7.8	MG particles
							8	Brookite__R050363__Raman__532__0__unoriented__Raman_Data_Processed__29493	88.12	1996.46	-14339.6	2.2	LTU3		8	Brookite__R050363__Raman__532__0__unoriented__Raman_Data_Processed__29493	81.88	1957.6	-14338.4	6.4	LTU3		8	Brookite__R050363__Raman__532__0__unoriented__Raman_Data_Processed__29493	87.94	1958.39	-14338.1	6.9	LTU3			8	Brookite__R050363__Raman__532__0__unoriented__Raman_Data_Processed__29493	90.87	1995.44	-14366.7	1.6	LTU3
							9	Brookite__R050363__Raman__532__0__unoriented__Raman_Data_Processed__29493	85.91	1958.14	-14338.8	8.2	LTU3		9	Brookite__R050363__Raman__532__0__unoriented__Raman_Data_Processed__29493	85.65	1963.43	-14335	3.7	LTU3		9	Brookite__R050363__Raman__532__0__unoriented__Raman_Data_Processed__29493	89.53	1964.37	-14334.4	4.7	LTU3			9	JRC NM 102 ANATASE tio2	92.41	1968.52	-14364	7.3	MG particles
							10	Brookite__R050363__Raman__532__0__unoriented__Raman_Data_Processed__29493	85.33	1963.37	-14335.4	4.7	LTU3		10	Brookite__R050363__Raman__532__0__unoriented__Raman_Data_Processed__29493	90.29	1993.19	-14328.9	101	LTU3		10	Brookite__R050363__Raman__532__0__unoriented__Raman_Data_Processed__29493	90.45	1993.97	-14328.4	99	LTU3			10	Brookite__R050363__Raman__532__0__unoriented__Raman_Data_Processed__29493	91.34	2019.97	-14364.6	1.6	LTU3
							11	Brookite__R050363__Raman__532__0__unoriented__Raman_Data_Processed__29493	90.16	1993.22	-14329.1	98	LTU3		11	Brookite__R050363__Raman__532__0__unoriented__Raman_Data_Processed__29493	83.21	2027.3	-14333.2	2	LTU3		11	Brookite__R050363__Raman__532__0__unoriented__Raman_Data_Processed__29493	88.63	1993.97	-14322.9	3.7	LTU3			11	Brookite__R050363__Raman__532__0__unoriented__Raman_Data_Processed__29493	91.26	1958.35	-14362.9	2.6	LTU3
							12	Brookite__R050363__Raman__532__0__unoriented__Raman_Data_Processed__29493	87.62	1993.22	-14323.9	5.7	LTU3		12	Brookite__R050363__Raman__532__0__unoriented__Raman_Data_Processed__29493	89.98	1993.64	-14323.4	4	LTU3			Average	90.5055		Average	21.6273				12	JRC NM 102 ANATASE tio2	94.18	1984.22	-14358.1	8.8	MG particles
								Average	88.03		Average	20.2917				Average	86.7633		Average	19.7333				SD	3.43269		SD	31.5483				13	Brookite__R050363__Raman__532__0__unoriented__Raman_Data_Processed__29493	91.25	2009.05	-14354	2.1	LTU3
								SD	3.02268		SD	29.491				SD	3.72483		SD	30.695				Median	89.53			6.9				14	JRC NM 102 ANATASE tio2	96.75	1948.03	-14349.5	68	MG particles
								Median	87.58			6.55				Median	87.175			5.2												15	JRC NM 102 ANATASE tio2	91.84	1990.2	-14351.6	2.1	MG particles
																																16	Brookite__R050363__Raman__532__0__unoriented__Raman_Data_Processed__29493	90.07	1958.35	-14343.2	1.3	LTU3
																																17	JRC NM 102 ANATASE tio2	96.11	1948.33	-14339.5	17	MG particles
																																18	Brookite__R050363__Raman__532__0__unoriented__Raman_Data_Processed__29493	91.6	1996.93	-14339.3	3.3	LTU3
																																19	Brookite__R050363__Raman__532__0__unoriented__Raman_Data_Processed__29493	91.78	1958.49	-14338	11	LTU3
																																20	JRC NM 102 ANATASE tio2	96.57	1993.79	-14328.9	110	MG particles
																																21	JRC NM 102 ANATASE tio2	93.15	1964.18	-14334.5	7	MG particles
																																22	JRC NM 102 ANATASE tio2	94.05	2027.74	-14333.1	6.3	MG particles
																																23	Brookite__R050363__Raman__532__0__unoriented__Raman_Data_Processed__29493	87.35	1967.62	-14329	2.7	LTU3
																																24	JRC NM 102 ANATASE tio2	95.7	1994.09	-14323.5	6.9	MG particles
																																	Average	92.9283		Average	13.7708
																																	SD	2.57906		SD	24.9548
																																	Median	92.125			6.6
								Region Information								Region Information								Region Information									Region Information
								Collected Time: Sun, 14 Aug 2022 09:48:51 GMT								Collected Time: Mon, 15 Aug 2022 10:41:26 GMT								Collected Time: Sun, 14 Aug 2022 17:10:46 GMT									Collected Time: Mon, 15 Aug 2022 23:42:30 GMT
								Laser Frequency: 532 nm								Laser Frequency: 532 nm								Laser Frequency: 532 nm									Laser Frequency: 532 nm
								Laser Serial Number: AJC2110083								Laser Serial Number: AJC2110083								Laser Serial Number: AJC2110083									Laser Serial Number: AJC2110083
								Laser Power: 2.0 mW								Laser Power: 2.0 mW								Laser Power: 2.0 mW									Laser Power: 2.0 mW
								Grating Serial Number: AJG2110090								Grating Serial Number: AJG2110090								Grating Serial Number: AJG2110090									Grating Serial Number: AJG2110090
								Filter Serial Number: AJM2110073								Filter Serial Number: AJM2110073								Filter Serial Number: AJM2110073									Filter Serial Number: AJM2110073
								Objective: 50X installation								Objective: 50X installation								Objective: 50X installation									Objective: 50X installation
								Baseline Correct: Auto								Baseline Correct: Auto								Baseline Correct: Auto									Baseline Correct: Auto
								Collected as terrain : Yes								Collected as terrain : No								Collected as terrain : Yes									Collected as terrain : Yes
								X: 1931.5 µm								X: 1931.5 µm								X: 1931.5 µm									X: 1931.5 µm
								Y: -14390.5 µm								Y: -14390.5 µm								Y: -14390.5 µm									Y: -14390.5 µm
								Z: 41454.2 µm								Z: 41454.2 µm								Z: 41454.2 µm									Z: 41454.2 µm
								Z offset: 0.0 µm								Z offset: 0.0 µm								Z offset: 0.0 µm									Z offset: 0.0 µm
								Width: 103.0 µm								Width: 103.0 µm								Width: 103.0 µm									Width: 103.0 µm
								Height: 72.5 µm								Height: 72.5 µm								Height: 72.5 µm									Height: 72.5 µm
								Duration: 5230.33 sec								Duration: 5387.13 sec								Duration: 6904.88 sec									Duration: 18084.66 sec
								Number of Spectra: 30222								Number of Spectra: 83248								Number of Spectra: 30222									Number of Spectra: 83248
								Exposure Time: 0.02000 sec								Exposure Time: 0.02000 sec								Exposure Time: 0.02000 sec									Exposure Time: 0.02000 sec
								Number of Scans: 3								Number of Scans: 3								Number of Scans: 5									Number of Scans: 5
								Image Pixel Size: 0.5 µm								Image Pixel Size: 0.3 µm								Image Pixel Size: 0.5 µm									Image Pixel Size: 0.3 µm
								Aperture: Pinhole 50 micron								Aperture: Pinhole 50 micron								Aperture: Pinhole 50 micron									Aperture: Pinhole 50 micron
								Photo bleach time: 0.00 sec								Photo bleach time: 0.00 sec								Photo bleach time: 0.00 sec									Photo bleach time: 0.00 sec
								EM Gain: On								EM Gain: On								EM Gain: On									EM Gain: On
								Terrain Z slices : 17																Terrain Z slices : 16									Terrain Z slices : 15
								Terrain Z range : 41454.20 to 41466.20 µm																Terrain Z range : 41454.20 to 41465.40 µm									Terrain Z range : 41454.20 to 41464.70 µm

## Sheet: NM102.2_2mW_50Hz_scan com_R2
							3 Scans_0.5um		Match%	X	Y	Area	Library		3 Scans_0.3um		Match%	X	Y	Area	Library		5 Scans_0.5 um		Match%	X	Y	Area	Library			5 Scans_0.3um		Match%	X	Y	Area	Library
							1	Brookite__R050363__Raman__532__0__unoriented__Raman_Data_Processed__29493	48.77	2779.53	-14347.1	10	LTU3		1	Brookite__R050363__Raman__532__0__unoriented__Raman_Data_Processed__29493	87.82	2779.5	-14346.6	10	LTU3		1	Brookite__R050363__Raman__532__0__unoriented__Raman_Data_Processed__29493	59.19	2817.79	-14347.6	3.5	LTU3			1	Brookite__R050363__Raman__532__0__unoriented__Raman_Data_Processed__29493	79.4	2817.91	-14348	3.7	LTU3
							2	Brookite__R050363__Raman__532__0__unoriented__Raman_Data_Processed__29493	48.1	2780.77	-14337.4	4	LTU3		2	Brookite__R050363__Raman__532__0__unoriented__Raman_Data_Processed__29493	79.53	2780.85	-14337.2	2.5	LTU3		2	Brookite__R050363__Raman__532__0__unoriented__Raman_Data_Processed__29493	80.31	2780.03	-14345.3	11	LTU3			2	Brookite__R050363__Raman__532__0__unoriented__Raman_Data_Processed__29493	87.66	2779.65	-14345.9	12	LTU3
							3	Brookite__R050363__Raman__532__0__unoriented__Raman_Data_Processed__29493	89.05	2801.39	-14335.1	18	LTU3		3	JRC NM 102 ANATASE tio2	91.34	2801.17	-14334.8	18	MG particles		3	Brookite__R050363__Raman__532__0__unoriented__Raman_Data_Processed__29493	55.4	2781.02	-14336.1	2.2	LTU3			3	Brookite__R050363__Raman__532__0__unoriented__Raman_Data_Processed__29493	65.2	2781	-14336.5	1.3	LTU3
							4	Brookite__R050363__Raman__532__0__unoriented__Raman_Data_Processed__29493	90.19	2831.45	-14332.9	12	LTU3		4	JRC NM 102 ANATASE tio2	96.73	2831.35	-14332.7	11	MG particles		4	Brookite__R050363__Raman__532__0__unoriented__Raman_Data_Processed__29493	88.24	2801.39	-14333.6	17	LTU3			4	Brookite__R050363__Raman__532__0__unoriented__Raman_Data_Processed__29493	90.9	2801.32	-14334.2	18	LTU3
							5	Anatase__R060277__Raman__532__0__unoriented__Raman_Data_Processed__34006	35.92	2781.51	-14323.5	4.4	Rutile		5	Brookite__R050363__Raman__532__0__unoriented__Raman_Data_Processed__29493	64.03	2782.19	-14328.4	2	LTU3		5	Brookite__R050363__Raman__532__0__unoriented__Raman_Data_Processed__29493	88.34	2831.45	-14331.4	13	LTU3			5	Brookite__R050363__Raman__532__0__unoriented__Raman_Data_Processed__29493	90.29	2831.05	-14332.1	11	LTU3
							6	Brookite__R050363__Raman__532__0__unoriented__Raman_Data_Processed__29493	63.99	2777.54	-14320.5	5.7	LTU3		6	JRC NM 102 ANATASE tio2	89.76	2779.95	-14315.4	55	MG particles		6	Brookite__R050363__Raman__532__0__unoriented__Raman_Data_Processed__29493	67.53	2782.01	-14321.7	2.2	LTU3			6	Brookite__R050363__Raman__532__0__unoriented__Raman_Data_Processed__29493	55.34	2838.68	-14326.7	0.8	LTU3
							7	Brookite__R050363__Raman__532__0__unoriented__Raman_Data_Processed__29493	79.9	2780.27	-14316	49	LTU3		7	Brookite__R050363__Raman__532__0__unoriented__Raman_Data_Processed__29493	89.28	2777.56	-14320.2	5.8	LTU3		7	Brookite__R050363__Raman__532__0__unoriented__Raman_Data_Processed__29493	65.43	2777.79	-14319	4.7	LTU3			7	Brookite__R050363__Raman__532__0__unoriented__Raman_Data_Processed__29493	65.72	2835.99	-14326.3	2.1	LTU3
							8	Brookite__R050363__Raman__532__0__unoriented__Raman_Data_Processed__29493	74.73	2799.15	-14319.7	6.7	LTU3		8	Brookite__R050363__Raman__532__0__unoriented__Raman_Data_Processed__29493	89.54	2799.23	-14319.4	7.1	LTU3		8	Brookite__R050363__Raman__532__0__unoriented__Raman_Data_Processed__29493	89.95	2780.27	-14314.3	51	LTU3			8	Brookite__R050363__Raman__532__0__unoriented__Raman_Data_Processed__29493	91.34	2779.95	-14314.8	57	LTU3
							9	Brookite__R050363__Raman__532__0__unoriented__Raman_Data_Processed__29493	46.43	2791.95	-14319.7	2.2	LTU3		9	Brookite__R050363__Raman__532__0__unoriented__Raman_Data_Processed__29493	80.48	2791.9	-14319.4	3.1	LTU3		9	Brookite__R050363__Raman__532__0__unoriented__Raman_Data_Processed__29493	84.1	2799.4	-14318.2	8.4	LTU3			9	Brookite__R050363__Raman__532__0__unoriented__Raman_Data_Processed__29493	69.25	2838.08	-14322.7	1.3	LTU3
							10	Brookite__R050363__Raman__532__0__unoriented__Raman_Data_Processed__29493	58.96	2824.49	-14317.5	4.7	LTU3		10	Brookite__R050363__Raman__532__0__unoriented__Raman_Data_Processed__29493	88.94	2824.48	-14317.5	5.6	LTU3		10	Brookite__R050363__Raman__532__0__unoriented__Raman_Data_Processed__29493	43.68	2791.95	-14318.2	2.2	LTU3			10	Brookite__R050363__Raman__532__0__unoriented__Raman_Data_Processed__29493	87.23	2777.41	-14319.6	6.1	LTU3
							11	Brookite__R050363__Raman__532__0__unoriented__Raman_Data_Processed__29493	69.07	2791.95	-14317.2	3.7	LTU3		11	Brookite__R050363__Raman__532__0__unoriented__Raman_Data_Processed__29493	90.73	2818.5	-14316.7	8.6	LTU3		11	Brookite__R050363__Raman__532__0__unoriented__Raman_Data_Processed__29493	73.54	2824.49	-14316.5	5.4	LTU3			11	Brookite__R050363__Raman__532__0__unoriented__Raman_Data_Processed__29493	91.21	2799.23	-14318.8	7.4	LTU3
							12	Brookite__R050363__Raman__532__0__unoriented__Raman_Data_Processed__29493	82.38	2818.28	-14317.2	8.9	LTU3		12	Brookite__R050363__Raman__532__0__unoriented__Raman_Data_Processed__29493	87.88	2791.76	-14317	3.9	LTU3		12	Brookite__R050363__Raman__532__0__unoriented__Raman_Data_Processed__29493	80.84	2791.95	-14316	3.7	LTU3			12	Brookite__R050363__Raman__532__0__unoriented__Raman_Data_Processed__29493	78.53	2791.9	-14318.8	2	LTU3
							13	Brookite__R050363__Raman__532__0__unoriented__Raman_Data_Processed__29493	73.04	2786.24	-14296.4	9.6	LTU3		13	Brookite__R050363__Raman__532__0__unoriented__Raman_Data_Processed__29493	77.33	2837.48	-14316.4	2	LTU3		13	Brookite__R050363__Raman__532__0__unoriented__Raman_Data_Processed__29493	86.81	2818.28	-14315.8	9.1	LTU3			13	Brookite__R050363__Raman__532__0__unoriented__Raman_Data_Processed__29493	80.86	2824.18	-14317	4.8	LTU3
							14	Brookite__R050363__Raman__532__0__unoriented__Raman_Data_Processed__29493	48.36	2807.35	-14297.9	2.2	LTU3		14	Brookite__R050363__Raman__532__0__unoriented__Raman_Data_Processed__29493	75.19	2831.65	-14308.2	2.1	LTU3		14	Brookite__R050363__Raman__532__0__unoriented__Raman_Data_Processed__29493	46.15	2837.66	-14315.3	2.2	LTU3			14	Brookite__R050363__Raman__532__0__unoriented__Raman_Data_Processed__29493	90.39	2818.35	-14316.1	8.3	LTU3
							15	Brookite__R050363__Raman__532__0__unoriented__Raman_Data_Processed__29493	53.91	2785.99	-14285.9	3.5	LTU3		15	Brookite__R050363__Raman__532__0__unoriented__Raman_Data_Processed__29493	47.33	2801.02	-14306.4	0.8	LTU3		15	Brookite__R050363__Raman__532__0__unoriented__Raman_Data_Processed__29493	80.04	2786.48	-14294.9	8.1	LTU3			15	Brookite__R050363__Raman__532__0__unoriented__Raman_Data_Processed__29493	85.97	2791.76	-14316.3	3.4	LTU3
							16	Brookite__R050363__Raman__532__0__unoriented__Raman_Data_Processed__29493	76.12	2788.22	-14279.7	26	LTU3		16	Brookite__R050363__Raman__532__0__unoriented__Raman_Data_Processed__29493	70.8	2782.49	-14304.5	1.3	LTU3		16	Brookite__R050363__Raman__532__0__unoriented__Raman_Data_Processed__29493	52.31	2784.99	-14283.7	5.2	LTU3			16	Brookite__R050363__Raman__532__0__unoriented__Raman_Data_Processed__29493	67.35	2837.78	-14315.5	3.3	LTU3
							17	Brookite__R050363__Raman__532__0__unoriented__Raman_Data_Processed__29493	85.27	2793.69	-14279.7	13	LTU3		17	Brookite__R050363__Raman__532__0__unoriented__Raman_Data_Processed__29493	78.82	2807.15	-14297.4	2.4	LTU3		17	Brookite__R050363__Raman__532__0__unoriented__Raman_Data_Processed__29493	69.77	2788.72	-14278	25	LTU3			17	Brookite__R050363__Raman__532__0__unoriented__Raman_Data_Processed__29493	69.53	2807.3	-14297	1.3	LTU3
								Average	66.1288		Average	10.8			18	Brookite__R050363__Raman__532__0__unoriented__Raman_Data_Processed__29493	89.29	2786.38	-14296.1	8.6	LTU3		18	Brookite__R050363__Raman__532__0__unoriented__Raman_Data_Processed__29493	90.47	2793.94	-14278.2	12	LTU3			18	Brookite__R050363__Raman__532__0__unoriented__Raman_Data_Processed__29493	69.7	2786.82	-14291.8	1.4	LTU3
								SD	16.9607		SD	11.6537			19	Brookite__R050363__Raman__532__0__unoriented__Raman_Data_Processed__29493	70.11	2786.97	-14292.2	2	LTU3			Average	72.3389		Average	10.3278				19	Brookite__R050363__Raman__532__0__unoriented__Raman_Data_Processed__29493	57.3	2784.73	-14283.7	6.1	LTU3
															20	Brookite__R050363__Raman__532__0__unoriented__Raman_Data_Processed__29493	75.81	2785.78	-14284.9	5.2	LTU3			SD	15.6011		SD	11.8114				20	Brookite__R050363__Raman__532__0__unoriented__Raman_Data_Processed__29493	60.82	2775.91	-14283.4	2.4	LTU3
															21	Brookite__R050363__Raman__532__0__unoriented__Raman_Data_Processed__29493	60.96	2775.91	-14284.1	3	LTU3											21	Brookite__R050363__Raman__532__0__unoriented__Raman_Data_Processed__29493	78.36	2785.48	-14280.7	24	LTU3
															22	Brookite__R050363__Raman__532__0__unoriented__Raman_Data_Processed__29493	68.82	2785.48	-14281.3	28	LTU3											22	Brookite__R050363__Raman__532__0__unoriented__Raman_Data_Processed__29493	91.06	2793.55	-14278.8	10	LTU3
															23	Brookite__R050363__Raman__532__0__unoriented__Raman_Data_Processed__29493	90.44	2793.7	-14279.4	11	LTU3											23	Brookite__R050363__Raman__532__0__unoriented__Raman_Data_Processed__29493	72.6	2781.29	-14279.2	0.8	LTU3
															24	Brookite__R050363__Raman__532__0__unoriented__Raman_Data_Processed__29493	72.28	2781.29	-14279.6	1.1	LTU3											24	Brookite__R050363__Raman__532__0__unoriented__Raman_Data_Processed__29493	69.28	2833	-14269.2	1.5	LTU3
															25	Brookite__R050363__Raman__532__0__unoriented__Raman_Data_Processed__29493	80.51	2833.3	-14269.3	1.9	LTU3												Average	76.8871		Average	7.91667
																Average	79.75		Average	8.08													SD	11.8035		SD	11.9634
																SD	11.7168		SD	11.5517
								Region Information								Region Information								Region Information									Region Information
								Collected Time: Sun, 14 Aug 2022 08:35:31 GMT								Collected Time: Mon, 15 Aug 2022 07:27:11 GMT								Collected Time: Sun, 14 Aug 2022 15:20:40 GMT									Collected Time: Mon, 15 Aug 2022 18:52:13 GMT
								Laser Frequency: 532 nm								Laser Frequency: 532 nm								Laser Frequency: 532 nm									Laser Frequency: 532 nm
								Laser Serial Number: AJC2110083								Laser Serial Number: AJC2110083								Laser Serial Number: AJC2110083									Laser Serial Number: AJC2110083
								Laser Power: 2.0 mW								Laser Power: 2.0 mW								Laser Power: 2.0 mW									Laser Power: 2.0 mW
								Grating Serial Number: AJG2110090								Grating Serial Number: AJG2110090								Grating Serial Number: AJG2110090									Grating Serial Number: AJG2110090
								Filter Serial Number: AJM2110073								Filter Serial Number: AJM2110073								Filter Serial Number: AJM2110073									Filter Serial Number: AJM2110073
								Objective: 50X installation								Objective: 50X installation								Objective: 50X installation									Objective: 50X installation
								Baseline Correct: Auto								Baseline Correct: Auto								Baseline Correct: Auto									Baseline Correct: Auto
								Collected as terrain : No								Collected as terrain : No								Collected as terrain : No									Collected as terrain : No
								X: 2770.3 µm								X: 2770.3 µm								X: 2770.3 µm									X: 2770.3 µm
								Y: -14349.8 µm								Y: -14349.8 µm								Y: -14349.8 µm									Y: -14349.8 µm
								Z: 41453.6 µm								Z: 41453.6 µm								Z: 41453.6 µm									Z: 41453.6 µm
								Z offset: 0.0 µm								Z offset: 0.0 µm								Z offset: 0.0 µm									Z offset: 0.0 µm
								Width: 79.0 µm								Width: 79.0 µm								Width: 79.0 µm									Width: 79.0 µm
								Height: 83.0 µm								Height: 83.0 µm								Height: 83.0 µm									Height: 83.0 µm
								Duration: 1769.14 sec								Duration: 4701.41 sec								Duration: 2927.57 sec									Duration: 7823.83 sec
								Number of Spectra: 26553								Number of Spectra: 73128								Number of Spectra: 26553									Number of Spectra: 73128
								Exposure Time: 0.02000 sec								Exposure Time: 0.02000 sec								Exposure Time: 0.02000 sec									Exposure Time: 0.02000 sec
								Number of Scans: 3								Number of Scans: 3								Number of Scans: 5									Number of Scans: 5
								Image Pixel Size: 0.5 µm								Image Pixel Size: 0.3 µm								Image Pixel Size: 0.5 µm									Image Pixel Size: 0.3 µm
								Aperture: Pinhole 50 micron								Aperture: Pinhole 50 micron								Aperture: Pinhole 50 micron									Aperture: Pinhole 50 micron
								Photo bleach time: 0.00 sec								Photo bleach time: 0.00 sec								Photo bleach time: 0.00 sec									Photo bleach time: 0.00 sec
								EM Gain: On								EM Gain: On								EM Gain: On									EM Gain: On

## Sheet: NM102.2_2mW_50Hz_scan com_R3
							3 Scans_0.5um		Match%	X	Y	Area	Library		3 Scans_0.3um		Match%	X	Y	Area	Library		5 Scans_0.5 um		Match%	X	Y	Area	Library			5 Scans_0.3um		Match%	X	Y	Area	Library
							1	Brookite__R050363__Raman__532__0__unoriented__Raman_Data_Processed__29493	85.57	2608.89	-14771.6	88	LTU3		1	JRC NM 102 ANATASE tio2	93.57	2609.84	-14772.8	132	MG particles		1	JRC NM 102 ANATASE tio2	95.17	2610.38	-14772.3	128	MG particles			1	JRC NM 102 ANATASE tio2	96.79	2610.29	-14772.2	145	MG particles
							2	Brookite__R050363__Raman__532__0__unoriented__Raman_Data_Processed__29493	85.34	2619.31	-14748	17	LTU3		2	JRC NM 102 ANATASE tio2	91.13	2619.4	-14747.7	35	MG particles		2	JRC NM 102 ANATASE tio2	91.22	2620.06	-14747.3	37	MG particles			2	JRC NM 102 ANATASE tio2	90.25	2619.84	-14747.1	39	MG particles
							3	Brookite__R050363__Raman__532__0__unoriented__Raman_Data_Processed__29493	88.77	2604.43	-14743.3	20	LTU3		3	Brookite__R050363__Raman__532__0__unoriented__Raman_Data_Processed__29493	86.11	2612.83	-14749.9	3.1	LTU3		3	Brookite__R050363__Raman__532__0__unoriented__Raman_Data_Processed__29493	88.43	2613.61	-14749	2.2	LTU3			3	Brookite__R050363__Raman__532__0__unoriented__Raman_Data_Processed__29493	89.7	2613.13	-14749	3.4	LTU3
							4	JRC NM 102 ANATASE tio2	94.42	2636.68	-14735.6	92	MG particles		4	JRC NM 102 ANATASE tio2	92.87	2604.47	-14742.6	35	MG particles		4	JRC NM 102 ANATASE tio2	93.02	2605.17	-14741.8	31	MG particles			4	JRC NM 102 ANATASE tio2	94.68	2604.91	-14741.6	39	MG particles
							5	Brookite__R050363__Raman__532__0__unoriented__Raman_Data_Processed__29493	90.42	2621.05	-14742.5	2.2	LTU3		5	JRC NM 102 ANATASE tio2	97.54	2638.21	-14735.4	114	MG particles		5	JRC NM 102 ANATASE tio2	98.29	2638.91	-14735.1	110	MG particles			5	Anatase	96.53	2639.1	-14735	125	Raman Imaging Microscope Sample Library
							6	JRC NM 102 ANATASE tio2	97.02	2615.84	-14735.6	37	MG particles		6	Brookite__R050363__Raman__532__0__unoriented__Raman_Data_Processed__29493	89.53	2621.04	-14742	5.9	LTU3		6	JRC NM 102 ANATASE tio2	90.3	2621.54	-14741.3	6.4	MG particles			6	Brookite__R050363__Raman__532__0__unoriented__Raman_Data_Processed__29493	91.9	2621.34	-14741.1	7	LTU3
								Average	90.2567		Average	42.7			7	JRC NM 102 ANATASE tio2	98.38	2615.81	-14735.1	50	MG particles		7	JRC NM 102 ANATASE tio2	99.04	2617.08	-14734.4	55	MG particles			7	JRC NM 102 ANATASE tio2	97.79	2616.41	-14734.2	61	MG particles
								SD	4.72126		SD	38.2913			8	JRC NM 102 ANATASE tio2	92.08	2620.59	-14736.5	4.1	MG particles		8	Brookite__R050363__Raman__532__0__unoriented__Raman_Data_Processed__29493	88.95	2606.16	-14734.6	2.2	LTU3			8	Brookite__R050363__Raman__532__0__unoriented__Raman_Data_Processed__29493	91.14	2605.81	-14734.4	5.4	LTU3
															9	Brookite__R050363__Raman__532__0__unoriented__Raman_Data_Processed__29493	90.82	2605.36	-14735.1	3.9	LTU3			Average	93.0525		Average	46.475					Average	93.5975		Average	53.1
																Average	92.4478		Average	42.5556				SD	4.08654		SD	48.7123					SD	3.22618		SD	54.7016
																SD	3.80398		SD	48.923
								Region Information								Region Information								Region Information									Region Information
								Collected Time: Sun, 14 Aug 2022 09:05:00 GMT								Collected Time: Mon, 15 Aug 2022 08:45:32 GMT								Collected Time: Sun, 14 Aug 2022 16:09:28 GMT									Collected Time: Mon, 15 Aug 2022 21:02:37 GMT
								Laser Frequency: 532 nm								Laser Frequency: 532 nm								Laser Frequency: 532 nm									Laser Frequency: 532 nm
								Laser Serial Number: AJC2110083								Laser Serial Number: AJC2110083								Laser Serial Number: AJC2110083									Laser Serial Number: AJC2110083
								Laser Power: 2.0 mW								Laser Power: 2.0 mW								Laser Power: 2.0 mW									Laser Power: 2.0 mW
								Grating Serial Number: AJG2110090								Grating Serial Number: AJG2110090								Grating Serial Number: AJG2110090									Grating Serial Number: AJG2110090
								Filter Serial Number: AJM2110073								Filter Serial Number: AJM2110073								Filter Serial Number: AJM2110073									Filter Serial Number: AJM2110073
								Objective: 50X installation								Objective: 50X installation								Objective: 50X installation									Objective: 50X installation
								Baseline Correct: Auto								Baseline Correct: Auto								Baseline Correct: Auto									Baseline Correct: Auto
								Collected as terrain : Yes								Collected as terrain : Yes								Collected as terrain : Yes									Collected as terrain : Yes
								X: 2592.0 µm								X: 2592.0 µm								X: 2592.0 µm									X: 2592.0 µm
								Y: -14788.4 µm								Y: -14788.4 µm								Y: -14788.4 µm									Y: -14788.4 µm
								Z: 41448.7 µm								Z: 41448.7 µm								Z: 41448.7 µm									Z: 41448.7 µm
								Z offset: 0.0 µm								Z offset: 0.0 µm								Z offset: 0.0 µm									Z offset: 0.0 µm
								Width: 64.0 µm								Width: 64.0 µm								Width: 64.0 µm									Width: 64.0 µm
								Height: 64.5 µm								Height: 64.5 µm								Height: 64.5 µm									Height: 64.5 µm
								Duration: 2630.88 sec								Duration: 6954.21 sec								Duration: 3678.42 sec									Duration: 9593.22 sec
								Number of Spectra: 16770								Number of Spectra: 46224								Number of Spectra: 16770									Number of Spectra: 46224
								Exposure Time: 0.02000 sec								Exposure Time: 0.02000 sec								Exposure Time: 0.02000 sec									Exposure Time: 0.02000 sec
								Number of Scans: 3								Number of Scans: 3								Number of Scans: 5									Number of Scans: 5
								Image Pixel Size: 0.5 µm								Image Pixel Size: 0.3 µm								Image Pixel Size: 0.5 µm									Image Pixel Size: 0.3 µm
								Aperture: Pinhole 50 micron								Aperture: Pinhole 50 micron								Aperture: Pinhole 50 micron									Aperture: Pinhole 50 micron
								Photo bleach time: 0.00 sec								Photo bleach time: 0.00 sec								Photo bleach time: 0.00 sec									Photo bleach time: 0.00 sec
								EM Gain: On								EM Gain: On								EM Gain: On									EM Gain: On
								Terrain Z slices : 17								Terrain Z slices : 13								Terrain Z slices : 16									Terrain Z slices : 15
								Terrain Z range : 41448.70 to 41460.70 µm								Terrain Z range : 41448.70 to 41461.60 µm								Terrain Z range : 41448.70 to 41459.90 µm									Terrain Z range : 41448.70 to 41459.20 µm
