# Supplementary material for: The application of label-free Raman microscopy to monitor particle-cell interactions in in vitro experiments
Source: Comput Struct Biotechnol J. 2025 Jun 4;30:64–9. doi: 10.1016/j.csbj.2025.06.002 (PMC12169776; doi:10.1016/j.csbj.2025.06.002)
Supplement: Supplementary file 3 — Supplementary material [file mmc3.xlsx]

## Sheet: NM104.2_2mW_50Hz_scan com_R2
							3 Scans_0.5um		Match%	X	Y	Area	Library		3 Scans_0.3um		Match%	X	Y	Area	Library		5 Scans_0.5 um		Match%	X	Y	Area	Library			5 Scans_0.3um		Match%	X	Y	Area	Library
							1	Rutile__R060493__Raman__532__0__unoriented__Raman_Data_Processed__10258	47.4	14635.7	-918.237	3.5	Rutile		1	Rutile__R060493__Raman__532__0__unoriented__Raman_Data_Processed__10258	74.79	14648.2	-915.211	5.7	Rutile		1	Rutile__R060493__Raman__532__0__unoriented__Raman_Data_Processed__10258	57.38	14648.1	-915.174	3.7	Rutile			1	Rutile__R060493__Raman__532__0__unoriented__Raman_Data_Processed__10258	87.21	14635.4	-919.284	9.1	Rutile
							2	Rutile__R060493__Raman__532__0__unoriented__Raman_Data_Processed__10258	39.75	14676.9	-913.767	4.4	Rutile		2	Rutile__R060493__Raman__532__0__unoriented__Raman_Data_Processed__10258	66.48	14678.2	-915.211	1.4	Rutile		2	Rutile__R060493__Raman__532__0__unoriented__Raman_Data_Processed__10258	62.59	14675.9	-914.18	3.7	Rutile			2	Rutile__R060493__Raman__532__0__unoriented__Raman_Data_Processed__10258	80.54	14674.4	-920.33	3.8	Rutile
							3	Rutile__R060493__Raman__532__0__unoriented__Raman_Data_Processed__10258	44.61	14648.6	-890.175	3.7	Rutile		3	Rutile__R060493__Raman__532__0__unoriented__Raman_Data_Processed__10258	76.37	14676.1	-914.315	3.4	Rutile		3	Rutile__R060493__Raman__532__0__unoriented__Raman_Data_Processed__10258	62.27	14640.4	-912.938	6.4	Rutile			3	Rutile__R060493__Raman__532__0__unoriented__Raman_Data_Processed__10258	60.85	14649.6	-919.732	1.6	Rutile
							4	Rutile__R060493__Raman__532__0__unoriented__Raman_Data_Processed__10258	52.92	14659.3	-874.281	8.4	Rutile		4	Rutile__R060493__Raman__532__0__unoriented__Raman_Data_Processed__10258	77.17	14640	-913.119	6.6	Rutile		4	Rutile__R060493__Raman__532__0__unoriented__Raman_Data_Processed__10258	75.53	14644.4	-912.193	7.9	Rutile			4	Rutile__R060493__Raman__532__0__unoriented__Raman_Data_Processed__10258	54.95	14653.3	-920.031	1.1	Rutile
															5	Rutile__R060493__Raman__532__0__unoriented__Raman_Data_Processed__10258	71.91	14644.3	-911.924	9.6	Rutile		5	Rutile__R060493__Raman__532__0__unoriented__Raman_Data_Processed__10258	56.49	14655	-910.455	2.2	Rutile			5	Rutile__R060493__Raman__532__0__unoriented__Raman_Data_Processed__10258	54.91	14648.4	-915.399	5.2	Rutile
							6	Rutile__R060493__Raman__532__0__unoriented__Raman_Data_Processed__10258	43.39	14642.2	-868.32	7.4	Rutile		6	Rutile__R060493__Raman__532__0__unoriented__Raman_Data_Processed__10258	68.63	14654.9	-910.729	3	Rutile		6	Rutile__R060493__Raman__532__0__unoriented__Raman_Data_Processed__10258	66.12	14693.5	-902.259	5.4	Rutile			6	Rutile__R060493__Raman__532__0__unoriented__Raman_Data_Processed__10258	47.01	14678.3	-915.847	2.3	Rutile
								Average	45.614		Average	5.48			7	Rutile__R060493__Raman__532__0__unoriented__Raman_Data_Processed__10258	60.36	14652.2	-908.637	2	Rutile		7	Rutile__R060493__Raman__532__0__unoriented__Raman_Data_Processed__10258	44.55	14628.7	-896.795	3	Rutile			7	Rutile__R060493__Raman__532__0__unoriented__Raman_Data_Processed__10258	82.68	14676.2	-914.95	2.9	Rutile
								SD	4.9221		SD	2.26208			8	Rutile__R060493__Raman__532__0__unoriented__Raman_Data_Processed__10258	69.82	14693.3	-902.661	4.6	Rutile		8	Rutile__R060493__Raman__532__0__unoriented__Raman_Data_Processed__10258	33.92	14635.2	-891.082	4.4	Rutile			8	Rutile__R060493__Raman__532__0__unoriented__Raman_Data_Processed__10258	73.38	14640.6	-913.456	7	Rutile
								Median	44.61						9	Rutile__R060493__Raman__532__0__unoriented__Raman_Data_Processed__10258	32.97	14699.9	-901.017	0.8	Rutile		9	Rutile__R060493__Raman__532__0__unoriented__Raman_Data_Processed__10258	75.36	14649.1	-890.089	9.1	Rutile			9	Rutile__R060493__Raman__532__0__unoriented__Raman_Data_Processed__10258	80.17	14644.2	-912.858	10	Rutile
															10	Rutile__R060493__Raman__532__0__unoriented__Raman_Data_Processed__10258	76.18	14628.8	-897.282	4.1	Rutile		10	Rutile__R060493__Raman__532__0__unoriented__Raman_Data_Processed__10258	41.72	14638.7	-883.631	2.2	Rutile			10	Rutile__R060493__Raman__532__0__unoriented__Raman_Data_Processed__10258	71.54	14655	-911.215	2.9	Rutile
															11	Rutile__R060493__Raman__532__0__unoriented__Raman_Data_Processed__10258	59.63	14635.7	-897.581	1.1	Rutile		11	Rutile__R060493__Raman__532__0__unoriented__Raman_Data_Processed__10258	81.76	14659.3	-874.69	11	Rutile			11	Rutile__R060493__Raman__532__0__unoriented__Raman_Data_Processed__10258	43.91	14640.3	-909.72	1.3	Rutile
															12	Rutile__R060493__Raman__532__0__unoriented__Raman_Data_Processed__10258	63.03	14632.7	-894.443	6.5	Rutile		12	Rutile__R060493__Raman__532__0__unoriented__Raman_Data_Processed__10258	56.38	14654.8	-874.193	4.2	Rutile			12	Rutile__R060493__Raman__532__0__unoriented__Raman_Data_Processed__10258	73.6	14652.4	-908.973	2.6	Rutile
															13	Rutile__R060493__Raman__532__0__unoriented__Raman_Data_Processed__10258	54.51	14636.6	-892.053	0.8	Rutile		13	Rutile__R060493__Raman__532__0__unoriented__Raman_Data_Processed__10258	40.15	14690.3	-873.697	2.2	Rutile			13	Rutile__R060493__Raman__532__0__unoriented__Raman_Data_Processed__10258	76.91	14693.2	-903.444	4.5	Rutile
															14	Rutile__R060493__Raman__532__0__unoriented__Raman_Data_Processed__10258	58.69	14634.6	-891.156	4.5	Rutile		14	Rutile__R060493__Raman__532__0__unoriented__Raman_Data_Processed__10258	61.89	14642.4	-869.226	10	Rutile			14	Rutile__R060493__Raman__532__0__unoriented__Raman_Data_Processed__10258	56.37	14647	-901.352	2	Rutile
															15	Rutile__R060493__Raman__532__0__unoriented__Raman_Data_Processed__10258	76.91	14649.4	-889.812	12	Rutile		15	Rutile__R060493__Raman__532__0__unoriented__Raman_Data_Processed__10258	41.58	14669.5	-867.239	2.2	Rutile			15	Rutile__R060493__Raman__532__0__unoriented__Raman_Data_Processed__10258	56.37	14637.6	-900.307	0.8	Rutile
															16	Rutile__R060493__Raman__532__0__unoriented__Raman_Data_Processed__10258	53.87	14636.9	-886.076	0.8	Rutile		16	Rutile__R060493__Raman__532__0__unoriented__Raman_Data_Processed__10258	53.67	14665.7	-865.252	5.7	Rutile			16	Rutile__R060493__Raman__532__0__unoriented__Raman_Data_Processed__10258	52.1	14688.1	-899.709	0.8	Rutile
															17	Rutile__R060493__Raman__532__0__unoriented__Raman_Data_Processed__10258	65.9	14638.6	-882.64	8.2	Rutile		17	Rutile__R060493__Raman__532__0__unoriented__Raman_Data_Processed__10258	51.17	14671.2	-863.514	9.1	Rutile			17	Rutile__R060493__Raman__532__0__unoriented__Raman_Data_Processed__10258	59.97	14635.2	-898.513	0.8	Rutile
															18	Rutile__R060493__Raman__532__0__unoriented__Raman_Data_Processed__10258	55.74	14632.7	-882.192	0.8	Rutile		18	Rutile__R060493__Raman__532__0__unoriented__Raman_Data_Processed__10258	39.19	14663.5	-863.017	3	Rutile			18	Rutile__R060493__Raman__532__0__unoriented__Raman_Data_Processed__10258	78.54	14628.8	-897.766	4.6	Rutile
															19	Rutile__R060493__Raman__532__0__unoriented__Raman_Data_Processed__10258	62.99	14690.9	-878.307	0.8	Rutile		19	Rutile__R060493__Raman__532__0__unoriented__Raman_Data_Processed__10258	56.99	14653.3	-854.076	28	Rutile			19	Rutile__R060493__Raman__532__0__unoriented__Raman_Data_Processed__10258	50.45	14632.9	-894.329	7.5	Rutile
															20	Rutile__R060493__Raman__532__0__unoriented__Raman_Data_Processed__10258	84.02	14659.3	-875.169	12	Rutile		20	Rutile__R060493__Raman__532__0__unoriented__Raman_Data_Processed__10258	65.2	14633.7	-847.121	5.4	Rutile			20	Rutile__R060493__Raman__532__0__unoriented__Raman_Data_Processed__10258	71.07	14634.8	-891.789	8.6	Rutile
															21	Rutile__R060493__Raman__532__0__unoriented__Raman_Data_Processed__10258	68.88	14654.3	-874.87	4.5	Rutile			Average	56.1955		Average	6.44				21	Rutile__R060493__Raman__532__0__unoriented__Raman_Data_Processed__10258	89.78	14648.7	-891.042	15	Rutile
															22	Rutile__R060493__Raman__532__0__unoriented__Raman_Data_Processed__10258	47.62	14690.8	-874.422	2.4	Rutile			SD	13.2185		SD	5.7905				22	Rutile__R060493__Raman__532__0__unoriented__Raman_Data_Processed__10258	65.28	14636.1	-886.111	1.1	Rutile
															23	Rutile__R060493__Raman__532__0__unoriented__Raman_Data_Processed__10258	55.81	14644.6	-874.422	0.8	Rutile											23	Rutile__R060493__Raman__532__0__unoriented__Raman_Data_Processed__10258	70.07	14638.4	-884.019	8.8	Rutile
															24	Rutile__R060493__Raman__532__0__unoriented__Raman_Data_Processed__10258	57.1	14641.8	-869.641	12	Rutile											24	Rutile__R060493__Raman__532__0__unoriented__Raman_Data_Processed__10258	49.59	14633.2	-882.375	0.8	Rutile
															25	Rutile__R060493__Raman__532__0__unoriented__Raman_Data_Processed__10258	52.84	14686.8	-870.837	1.2	Rutile											25	Rutile__R060493__Raman__532__0__unoriented__Raman_Data_Processed__10258	63.06	14691.1	-878.938	1.3	Rutile
															26	Rutile__R060493__Raman__532__0__unoriented__Raman_Data_Processed__10258	63.27	14680.3	-868.745	3.7	Rutile											26	Rutile__R060493__Raman__532__0__unoriented__Raman_Data_Processed__10258	83.01	14659	-875.95	12	Rutile
															27	Rutile__R060493__Raman__532__0__unoriented__Raman_Data_Processed__10258	67.28	14671.7	-864.711	33	Rutile											27	Rutile__R060493__Raman__532__0__unoriented__Raman_Data_Processed__10258	62.61	14654.5	-874.904	6.6	Rutile
															28	Rutile__R060493__Raman__532__0__unoriented__Raman_Data_Processed__10258	46	14659	-863.366	0.8	Rutile											28	Rutile__R060493__Raman__532__0__unoriented__Raman_Data_Processed__10258	61.51	14644.4	-875.352	1.7	Rutile
															29	Rutile__R060493__Raman__532__0__unoriented__Raman_Data_Processed__10258	55.81	14663.3	-863.067	1.1	Rutile											29	Rutile__R060493__Raman__532__0__unoriented__Raman_Data_Processed__10258	52.55	14691.1	-875.203	1.6	Rutile
															30	Rutile__R060493__Raman__532__0__unoriented__Raman_Data_Processed__10258	59.62	14653	-854.402	37	Rutile											30	Rutile__R060493__Raman__532__0__unoriented__Raman_Data_Processed__10258	44.44	14641.8	-870.122	12	Rutile
															31	Rutile__R060493__Raman__532__0__unoriented__Raman_Data_Processed__10258	39.15	14654.2	-857.091	0.8	Rutile											31	Rutile__R060493__Raman__532__0__unoriented__Raman_Data_Processed__10258	59.89	14686.5	-871.467	1.7	Rutile
															32	Rutile__R060493__Raman__532__0__unoriented__Raman_Data_Processed__10258	59.25	14661.8	-855.148	2.5	Rutile											32	Rutile__R060493__Raman__532__0__unoriented__Raman_Data_Processed__10258	61.38	14680.4	-869.375	4.4	Rutile
															33	Rutile__R060493__Raman__532__0__unoriented__Raman_Data_Processed__10258	46.49	14653.1	-849.322	1.1	Rutile											33	Rutile__R060493__Raman__532__0__unoriented__Raman_Data_Processed__10258	57.28	14668	-866.237	37	Rutile
															34	Brookite__R050363__Raman__532__0__unoriented__Raman_Data_Processed__29493	41.23	14631.2	-847.827	1.6	LTU3											34	Rutile__R060493__Raman__532__0__unoriented__Raman_Data_Processed__10258	58.68	14664.5	-863.846	0.8	Rutile
															35	Rutile__R060493__Raman__532__0__unoriented__Raman_Data_Processed__10258	81.27	14633.4	-847.08	5.4	Rutile											35	Rutile__R060493__Raman__532__0__unoriented__Raman_Data_Processed__10258	72.4	14651.1	-857.421	35	Rutile
																Average	61.474		Average	5.61714												36	Rutile__R060493__Raman__532__0__unoriented__Raman_Data_Processed__10258	59.54	14661.8	-855.628	1.6	Rutile
																SD	12.2061		SD	8.10949												37	Rutile__R060493__Raman__532__0__unoriented__Raman_Data_Processed__10258	59.29	14659.5	-853.685	0.8	Rutile
																																38	Rutile__R060493__Raman__532__0__unoriented__Raman_Data_Processed__10258	60.37	14652.9	-850.697	1.3	Rutile
																																39	Rutile__R060493__Raman__532__0__unoriented__Raman_Data_Processed__10258	71.78	14633.3	-847.708	8	Rutile
																																	Average	64.4882		Average	5.92051
																																	SD	12.0104		SD	8.02444
SCAN SETTING
									Region Information							Region Information									Region Information								Region Information
									Collected Time: Fri, 12 Aug 2022 19:42:42 GMT							Collected Time: Sat, 13 Aug 2022 01:09:23 GMT									Collected Time: Fri, 12 Aug 2022 20:48:22 GMT								Collected Time: Sat, 13 Aug 2022 11:11:24 GMT
									Laser Frequency: 532 nm							Laser Frequency: 532 nm									Laser Frequency: 532 nm								Laser Frequency: 532 nm
									Laser Serial Number: AJC2110083							Laser Serial Number: AJC2110083									Laser Serial Number: AJC2110083								Laser Serial Number: AJC2110083
									Laser Power: 2.0 mW							Laser Power: 2.0 mW									Laser Power: 2.0 mW								Laser Power: 2.0 mW
									Grating Serial Number: AJG2110090							Grating Serial Number: AJG2110090									Grating Serial Number: AJG2110090								Grating Serial Number: AJG2110090
									Filter Serial Number: AJM2110073							Filter Serial Number: AJM2110073									Filter Serial Number: AJM2110073								Filter Serial Number: AJM2110073
									Objective: 50X installation							Objective: 50X installation									Objective: 50X installation								Objective: 50X installation
									Baseline Correct: Auto							Baseline Correct: Auto									Baseline Correct: Auto								Baseline Correct: Auto
									Collected as terrain : No							Collected as terrain : Yes									Collected as terrain : No								Collected as terrain : No
									X: 14626.5 µm							X: 14626.5 µm									X: 14626.0 µm								X: 14624.6 µm
									Y: -920.0 µm							Y: -920.2 µm									Y: -920.1 µm								Y: -922.9 µm
									Z: 41539.7 µm							Z: 41539.7 µm									Z: 41539.7 µm								Z: 41539.7 µm
									Z offset: 0.0 µm							Z offset: 0.0 µm									Z offset: 0.0 µm								Z offset: 0.0 µm
									Width: 74.0 µm							Width: 74.5 µm									Width: 75.5 µm								Width: 75.9 µm
									Height: 75.0 µm							Height: 76.0 µm									Height: 76.0 µm								Height: 78.3 µm
									Duration: 1515.06 sec							Duration: 9631.17 sec									Duration: 2586.17 sec								Duration: 7133.16 sec
									Number of Spectra: 22499							Number of Spectra: 63246									Number of Spectra: 23256								Number of Spectra: 66548
									Exposure Time: 0.02000 sec							Exposure Time: 0.02000 sec									Exposure Time: 0.02000 sec								Exposure Time: 0.02000 sec
									Number of Scans: 3							Number of Scans: 3									Number of Scans: 5								Number of Scans: 5
									Image Pixel Size: 0.5 µm							Image Pixel Size: 0.3 µm									Image Pixel Size: 0.5 µm								Image Pixel Size: 0.3 µm
									Aperture: Pinhole 50 micron							Aperture: Pinhole 50 micron									Aperture: Pinhole 50 micron								Aperture: Pinhole 50 micron
									Photo bleach time: 0.00 sec							Photo bleach time: 0.00 sec									Photo bleach time: 0.00 sec								Photo bleach time: 0.00 sec
									EM Gain: On							EM Gain: On									EM Gain: On								EM Gain: On
																Terrain Z slices : 9
																Terrain Z range : 41539.70 to 41551.70 µm

## Sheet: NM104.2_2mW_50Hz_scan com_R3
					3 Scans_0.5um		Match%	X	Y	Area	Library		3 Scans_0.3um		Match%	X	Y	Area	Library		5 Scans_0.5 um		Match%	X	Y	Area	Library		5 Scans_0.3 um		Match%	X	Y	Area	Library
					1	Rutile__R060493__Raman__532__0__unoriented__Raman_Data_Processed__10258	66.74	14244.1	-522.027	69	Rutile		1	Rutile__R060493__Raman__532__0__unoriented__Raman_Data_Processed__10258	71.91	14168.6	-527.223	8.9	Rutile		1	Rutile__R060493__Raman__532__0__unoriented__Raman_Data_Processed__10258	62.53	14168.3	-528.287	4.9	Rutile		1	Rutile__R060493__Raman__532__0__unoriented__Raman_Data_Processed__10258	75.53	14168.6	-527.672	7.2	Rutile
					2	Brookite__R050363__Raman__532__0__unoriented__Raman_Data_Processed__29493	41.58	14233.4	-518.796	8.2	LTU3		2	Rutile__R060493__Raman__532__0__unoriented__Raman_Data_Processed__10258	79.98	14245.1	-520.497	59	Rutile		2	Rutile__R060493__Raman__532__0__unoriented__Raman_Data_Processed__10258	87.57	14244.1	-522.819	83	Rutile		2	Rutile__R060493__Raman__532__0__unoriented__Raman_Data_Processed__10258	90.77	14244.9	-522.59	80	Rutile
					3	Rutile__R060493__Raman__532__0__unoriented__Raman_Data_Processed__10258	45.29	14202.6	-518.298	3	Rutile		3	Rutile__R060493__Raman__532__0__unoriented__Raman_Data_Processed__10258	57.46	14167.7	-522.44	1.1	Rutile		3	Rutile__R060493__Raman__532__0__unoriented__Raman_Data_Processed__10258	75.92	14232.4	-517.352	55	Rutile		3	Rutile__R060493__Raman__532__0__unoriented__Raman_Data_Processed__10258	78.29	14233.6	-516.461	57	Rutile
					4	Rutile__R060493__Raman__532__0__unoriented__Raman_Data_Processed__10258	47.95	14194.6	-516.558	4.5	Rutile		4	Rutile__R060493__Raman__532__0__unoriented__Raman_Data_Processed__10258	64.12	14163.6	-521.095	1.9	Rutile		4	Rutile__R060493__Raman__532__0__unoriented__Raman_Data_Processed__10258	77.57	14202.3	-519.588	3.7	Rutile		4	Rutile__R060493__Raman__532__0__unoriented__Raman_Data_Processed__10258	78.95	14203	-518.554	2.1	Rutile
					5	Rutile__R060493__Raman__532__0__unoriented__Raman_Data_Processed__10258	33.44	14232.4	-515.067	2.2	Rutile		5	Rutile__R060493__Raman__532__0__unoriented__Raman_Data_Processed__10258	50.29	14165.9	-519.451	1.1	Rutile		5	Rutile__R060493__Raman__532__0__unoriented__Raman_Data_Processed__10258	84.26	14195.6	-518.097	13	Rutile		5	Rutile__R060493__Raman__532__0__unoriented__Raman_Data_Processed__10258	86.17	14195.8	-516.91	12	Rutile
					6	Rutile__R060493__Raman__532__0__unoriented__Raman_Data_Processed__10258	45.19	14233.9	-512.83	4.5	Rutile		6	Rutile__R060493__Raman__532__0__unoriented__Raman_Data_Processed__10258	60.79	14167.5	-519.002	1.1	Rutile		6	Rutile__R060493__Raman__532__0__unoriented__Raman_Data_Processed__10258	59.23	14191.4	-515.363	5.2	Rutile		6	Rutile__R060493__Raman__532__0__unoriented__Raman_Data_Processed__10258	78.34	14192.5	-514.07	9.6	Rutile
					7	Brookite__R050363__Raman__532__0__unoriented__Raman_Data_Processed__29493	44.26	14211.5	-491.7	27	LTU3		7	Rutile__R060493__Raman__532__0__unoriented__Raman_Data_Processed__10258	82.19	14203.1	-518.404	4.4	Rutile		7	Rutile__R060493__Raman__532__0__unoriented__Raman_Data_Processed__10258	58.48	14163	-515.363	2.2	Rutile		7	Rutile__R060493__Raman__532__0__unoriented__Raman_Data_Processed__10258	77.62	14218.4	-511.379	6.6	Rutile
					8	Rutile__R060493__Raman__532__0__unoriented__Raman_Data_Processed__10258	32.19	14168.8	-493.44	3	Rutile		8	Rutile__R060493__Raman__532__0__unoriented__Raman_Data_Processed__10258	61.12	14233.6	-515.265	42	Rutile		8	Rutile__R060493__Raman__532__0__unoriented__Raman_Data_Processed__10258	68.04	14217.3	-511.635	4.7	Rutile		8	Rutile__R060493__Raman__532__0__unoriented__Raman_Data_Processed__10258	70.45	14171.6	-511.678	1.1	Rutile
					9	Unidentified	0	14171.2	-493.688	2.2			9	Rutile__R060493__Raman__532__0__unoriented__Raman_Data_Processed__10258	87.59	14195.5	-516.611	11	Rutile		9	Rutile__R060493__Raman__532__0__unoriented__Raman_Data_Processed__10258	72.45	14238.6	-511.635	3	Rutile		9	Rutile__R060493__Raman__532__0__unoriented__Raman_Data_Processed__10258	61.61	14239.3	-511.08	1.3	Rutile
					10	Rutile__R060493__Raman__532__0__unoriented__Raman_Data_Processed__10258	56.76	14187.4	-486.728	12	Rutile		10	Rutile__R060493__Raman__532__0__unoriented__Raman_Data_Processed__10258	81.67	14192.1	-513.771	6.9	Rutile		10	Rutile__R060493__Raman__532__0__unoriented__Raman_Data_Processed__10258	80.18	14162.3	-509.896	5.7	Rutile		10	Rutile__R060493__Raman__532__0__unoriented__Raman_Data_Processed__10258	70.51	14163	-509.137	3.8	Rutile
					11	Rutile__R060493__Raman__532__0__unoriented__Raman_Data_Processed__10258	54.75	14187.9	-481.756	10	Rutile		11	Rutile__R060493__Raman__532__0__unoriented__Raman_Data_Processed__10258	73.25	14163.8	-514.219	4.2	Rutile		11	Rutile__R060493__Raman__532__0__unoriented__Raman_Data_Processed__10258	63.66	14234.2	-508.653	3	Rutile		11	Rutile__R060493__Raman__532__0__unoriented__Raman_Data_Processed__10258	83.59	14234.4	-508.091	3.8	Rutile
					12	Rutile__R060493__Raman__532__0__unoriented__Raman_Data_Processed__10258	59.99	14191.6	-468.581	36	Rutile		12	Rutile__R060493__Raman__532__0__unoriented__Raman_Data_Processed__10258	59.14	14243.2	-514.966	0.8	Rutile		12	Rutile__R060493__Raman__532__0__unoriented__Raman_Data_Processed__10258	69.58	14185.7	-507.907	7.4	Rutile		12	Rutile__R060493__Raman__532__0__unoriented__Raman_Data_Processed__10258	65.62	14198	-508.539	2.6	Rutile
						Average	44.0117		Average	15.1333			13	Rutile__R060493__Raman__532__0__unoriented__Raman_Data_Processed__10258	60.42	14229.3	-514.369	3	Rutile		13	Rutile__R060493__Raman__532__0__unoriented__Raman_Data_Processed__10258	77.59	14210.3	-494.486	49	Rutile		13	Rutile__R060493__Raman__532__0__unoriented__Raman_Data_Processed__10258	76.54	14186.2	-506.596	8	Rutile
						SD	17.2225		SD	20.0391			14	Rutile__R060493__Raman__532__0__unoriented__Raman_Data_Processed__10258	60.77	14166.3	-513.322	1.3	Rutile		14	Rutile__R060493__Raman__532__0__unoriented__Raman_Data_Processed__10258	73.56	14168	-493.492	13	Rutile		14	Rutile__R060493__Raman__532__0__unoriented__Raman_Data_Processed__10258	63.12	14217.2	-504.204	0.8	Rutile
													15	Rutile__R060493__Raman__532__0__unoriented__Raman_Data_Processed__10258	74.5	14171.6	-511.08	6.7	Rutile		15	Rutile__R060493__Raman__532__0__unoriented__Raman_Data_Processed__10258	54.79	14245.6	-492.498	2.2	Rutile		15	Rutile__R060493__Raman__532__0__unoriented__Raman_Data_Processed__10258	65.29	14252	-502.71	2.7	Rutile
													16	Rutile__R060493__Raman__532__0__unoriented__Raman_Data_Processed__10258	74.61	14217.9	-510.034	5	Rutile		16	Rutile__R060493__Raman__532__0__unoriented__Raman_Data_Processed__10258	67.65	14167.5	-487.776	4.5	Rutile		16	Rutile__R060493__Raman__532__0__unoriented__Raman_Data_Processed__10258	73.8	14213	-500.019	3.4	Rutile
													17	Rutile__R060493__Raman__532__0__unoriented__Raman_Data_Processed__10258	85.35	14163.2	-508.988	5.4	Rutile		17	Rutile__R060493__Raman__532__0__unoriented__Raman_Data_Processed__10258	56.03	14187.7	-484.545	30	Rutile		17	Rutile__R060493__Raman__532__0__unoriented__Raman_Data_Processed__10258	61.66	14220.8	-500.318	3.1	Rutile
													18	Rutile__R060493__Raman__532__0__unoriented__Raman_Data_Processed__10258	67.28	14197.8	-508.24	2.6	Rutile		18	Rutile__R060493__Raman__532__0__unoriented__Raman_Data_Processed__10258	74.16	14178.2	-480.071	3	Rutile		18	Rutile__R060493__Raman__532__0__unoriented__Raman_Data_Processed__10258	75.17	14210.9	-493.741	46	Rutile
													19	Rutile__R060493__Raman__532__0__unoriented__Raman_Data_Processed__10258	58.32	14239.6	-508.689	0.8	Rutile		19	Rutile__R060493__Raman__532__0__unoriented__Raman_Data_Processed__10258	67.27	14199.9	-478.083	2.2	Rutile		19	Rutile__R060493__Raman__532__0__unoriented__Raman_Data_Processed__10258	70.86	14170.2	-493.592	16	Rutile
													20	Rutile__R060493__Raman__532__0__unoriented__Raman_Data_Processed__10258	84.99	14186.2	-506.596	8.7	Rutile		20	Rutile__R060493__Raman__532__0__unoriented__Raman_Data_Processed__10258	86.02	14190.9	-469.135	46	Rutile		20	Rutile__R060493__Raman__532__0__unoriented__Raman_Data_Processed__10258	73.41	14245.6	-491.948	5.3	Rutile
													21	Rutile__R060493__Raman__532__0__unoriented__Raman_Data_Processed__10258	69.17	14233.6	-507.493	0.8	Rutile		21	Rutile__R060493__Raman__532__0__unoriented__Raman_Data_Processed__10258	62.59	14228.2	-464.662	2.2	Rutile		21	Rutile__R060493__Raman__532__0__unoriented__Raman_Data_Processed__10258	64.68	14188.2	-483.428	28	Rutile
													22	Rutile__R060493__Raman__532__0__unoriented__Raman_Data_Processed__10258	63.9	14235.1	-506.447	2.3	Rutile			Average	70.4348		Average	16.3286			22	Rutile__R060493__Raman__532__0__unoriented__Raman_Data_Processed__10258	78.27	14168.6	-486.118	4	Rutile
													23	Rutile__R060493__Raman__532__0__unoriented__Raman_Data_Processed__10258	72.59	14211	-492.695	52	Rutile			SD	9.74013		SD	22.7053			23	Rutile__R060493__Raman__532__0__unoriented__Raman_Data_Processed__10258	80.99	14183.5	-486.268	5	Rutile
													24	Rutile__R060493__Raman__532__0__unoriented__Raman_Data_Processed__10258	77.59	14220.8	-499.421	1.6	Rutile										24	Rutile__R060493__Raman__532__0__unoriented__Raman_Data_Processed__10258	69.49	14178.5	-479.243	2	Rutile
													25	Rutile__R060493__Raman__532__0__unoriented__Raman_Data_Processed__10258	75.35	14170.7	-493.592	20	Rutile										25	Rutile__R060493__Raman__532__0__unoriented__Raman_Data_Processed__10258	72.01	14242.3	-477.001	6.2	Rutile
													26	Rutile__R060493__Raman__532__0__unoriented__Raman_Data_Processed__10258	70.54	14222.3	-493.592	1.3	Rutile										26	Rutile__R060493__Raman__532__0__unoriented__Raman_Data_Processed__10258	90.75	14192.1	-468.78	42	Rutile
													27	Rutile__R060493__Raman__532__0__unoriented__Raman_Data_Processed__10258	68.88	14246.8	-489.556	3.8	Rutile										27	Rutile__R060493__Raman__532__0__unoriented__Raman_Data_Processed__10258	55.29	14230.6	-472.367	1.1	Rutile
													28	Rutile__R060493__Raman__532__0__unoriented__Raman_Data_Processed__10258	53.24	14188	-483.428	30	Rutile										28	Rutile__R060493__Raman__532__0__unoriented__Raman_Data_Processed__10258	67.83	14179.2	-465.043	0.8	Rutile
													29	Rutile__R060493__Raman__532__0__unoriented__Raman_Data_Processed__10258	69.29	14183.4	-486.118	4.6	Rutile										29	Rutile__R060493__Raman__532__0__unoriented__Raman_Data_Processed__10258	66.43	14228.5	-463.997	1.1	Rutile
													30	Rutile__R060493__Raman__532__0__unoriented__Raman_Data_Processed__10258	74.11	14168.6	-485.969	6	Rutile										30	Rutile__R060493__Raman__532__0__unoriented__Raman_Data_Processed__10258	72.4	14172.3	-458.167	0.8	Rutile
													31	Rutile__R060493__Raman__532__0__unoriented__Raman_Data_Processed__10258	63.3	14164.4	-482.232	1.7	Rutile											Average	73.1813		Average	12.1133
													32	Rutile__R060493__Raman__532__0__unoriented__Raman_Data_Processed__10258	64.62	14170.5	-482.382	1.3	Rutile											SD	8.5062		SD	19.2532
													33	Rutile__R060493__Raman__532__0__unoriented__Raman_Data_Processed__10258	75.04	14178.6	-479.093	4.3	Rutile
													34	Rutile__R060493__Raman__532__0__unoriented__Raman_Data_Processed__10258	67.58	14200.7	-476.851	1.1	Rutile
													35	Rutile__R060493__Raman__532__0__unoriented__Raman_Data_Processed__10258	90.17	14192.2	-468.78	46	Rutile
													36	Rutile__R060493__Raman__532__0__unoriented__Raman_Data_Processed__10258	67.08	14231.4	-470.872	2	Rutile
													37	Rutile__R060493__Raman__532__0__unoriented__Raman_Data_Processed__10258	75.41	14179.2	-464.296	2.1	Rutile
													38	Rutile__R060493__Raman__532__0__unoriented__Raman_Data_Processed__10258	74.71	14210.8	-460.26	1.5	Rutile
													39	Rutile__R060493__Raman__532__0__unoriented__Raman_Data_Processed__10258	58.5	14172.2	-457.719	3.9	Rutile
														Average	69.9185		Average	9.28718
														SD	9.63425		SD	15.0601
SCAN SETTING
						Region Information									Region Information							Region Information								Region Information
						Collected Time: Fri, 12 Aug 2022 22:09:24 GMT									Collected Time: Sat, 13 Aug 2022 15:30:30 GMT							Collected Time: Sat, 13 Aug 2022 10:10:34 GMT								Collected Time: Sun, 14 Aug 2022 03:43:56 GMT
						Laser Frequency: 532 nm									Laser Frequency: 532 nm							Laser Frequency: 532 nm								Laser Frequency: 532 nm
						Laser Serial Number: AJC2110083									Laser Serial Number: AJC2110083							Laser Serial Number: AJC2110083								Laser Serial Number: AJC2110083
						Laser Power: 2.0 mW									Laser Power: 2.0 mW							Laser Power: 2.0 mW								Laser Power: 2.0 mW
						Grating Serial Number: AJG2110090									Grating Serial Number: AJG2110090							Grating Serial Number: AJG2110090								Grating Serial Number: AJG2110090
						Filter Serial Number: AJM2110073									Filter Serial Number: AJM2110073							Filter Serial Number: AJM2110073								Filter Serial Number: AJM2110073
						Objective: 50X installation									Objective: 50X installation							Objective: 50X installation								Objective: 50X installation
						Baseline Correct: Auto									Baseline Correct: Auto							Baseline Correct: Auto								Baseline Correct: Auto
						Collected as terrain : No									Collected as terrain : Yes							Collected as terrain : No								Collected as terrain : No
						X: 14157.1 µm									X: 14158.3 µm							X: 14158.3 µm								X: 13985.3 µm
						Y: -536.7 µm									Y: -536.0 µm							Y: -536.0 µm								Y: -198.6 µm
						Z: 41543.7 µm									Z: 41543.7 µm							Z: 41543.7 µm								Z: 41547.1 µm
						Z offset: 0.0 µm									Z offset: 0.0 µm							Z offset: 0.0 µm								Z offset: 0.0 µm
						Width: 97.5 µm									Width: 96.5 µm							Width: 96.5 µm								Width: 110.5 µm
						Height: 88.0 µm									Height: 85.0 µm							Height: 85.0 µm								Height: 83.0 µm
						Duration: 2291.79 sec									Duration: 14820.71 sec							Duration: 3649.44 sec								Duration: 10916.73 sec
						Number of Spectra: 34692									Number of Spectra: 91448							Number of Spectra: 33174								Number of Spectra: 102.2K
						Exposure Time: 0.02000 sec									Exposure Time: 0.02000 sec							Exposure Time: 0.02000 sec								Exposure Time: 0.02000 sec
						Number of Scans: 3									Number of Scans: 3							Number of Scans: 5								Number of Scans: 5
						Image Pixel Size: 0.5 µm									Image Pixel Size: 0.3 µm							Image Pixel Size: 0.5 µm								Image Pixel Size: 0.3 µm
						Aperture: Pinhole 50 micron									Aperture: Pinhole 50 micron							Aperture: Pinhole 50 micron								Aperture: Pinhole 50 micron
						Photo bleach time: 0.00 sec									Photo bleach time: 0.00 sec							Photo bleach time: 0.00 sec								Photo bleach time: 0.00 sec
						EM Gain: On									EM Gain: On							EM Gain: On								EM Gain: On
															Terrain Z slices : 17
															Terrain Z range : 41543.70 to 41555.80 µm

## Sheet: NM104.2_2mW_50Hz_scan com_R4
					3 Scans_0.5um		Match%	X	Y	Area	Library		3 Scans_0.3um		Match%	X	Y	Area	Library		5 Scans_0.5 um		Match%	X	Y	Area	Library		5 Scans_0.3 um		Match%	X	Y	Area	Library
					1	Rutile__R060493__Raman__532__0__unoriented__Raman_Data_Processed__10258	71.62	14053	-190.889	25	Rutile		1	Rutile__R060493__Raman__532__0__unoriented__Raman_Data_Processed__10258	61.77	14016.9	-196.75	0.8	Rutile		1	Rutile__R060493__Raman__532__0__unoriented__Raman_Data_Processed__10258	81.42	14019.5	-188.467	9.6	Rutile		1	Rutile__R060493__Raman__532__0__unoriented__Raman_Data_Processed__10258	55.67	14016.4	-198.394	0.9	Rutile
					2	Rutile__R060493__Raman__532__0__unoriented__Raman_Data_Processed__10258	66.1	14075.1	-190.889	14	Rutile		2	Rutile__R060493__Raman__532__0__unoriented__Raman_Data_Processed__10258	74.5	14075.5	-188.829	18	Rutile		2	Rutile__R060493__Raman__532__0__unoriented__Raman_Data_Processed__10258	67.26	14007.8	-185.237	16	Rutile		2	Rutile__R060493__Raman__532__0__unoriented__Raman_Data_Processed__10258	70.22	14076	-192.266	13	Rutile
					3	Rutile__R060493__Raman__532__0__unoriented__Raman_Data_Processed__10258	45.75	14070.6	-191.386	3.5	Rutile		3	Rutile__R060493__Raman__532__0__unoriented__Raman_Data_Processed__10258	66.6	14054	-188.679	26	Rutile		3	Rutile__R060493__Raman__532__0__unoriented__Raman_Data_Processed__10258	56.12	14008.8	-181.013	6.4	Rutile		3	Rutile__R060493__Raman__532__0__unoriented__Raman_Data_Processed__10258	79.77	14053.8	-191.071	27	Rutile
					4	Rutile__R060493__Raman__532__0__unoriented__Raman_Data_Processed__10258	81.95	14019.1	-188.901	8.9	Rutile		4	Rutile__R060493__Raman__532__0__unoriented__Raman_Data_Processed__10258	67.87	14042.6	-190.473	4	Rutile		4	Rutile__R060493__Raman__532__0__unoriented__Raman_Data_Processed__10258	80.98	14042.4	-180.516	8.7	Rutile		4	Rutile__R060493__Raman__532__0__unoriented__Raman_Data_Processed__10258	74.53	14042.3	-192.715	1.3	Rutile
					5	Rutile__R060493__Raman__532__0__unoriented__Raman_Data_Processed__10258	71.8	14007.2	-184.925	36	Rutile		5	Rutile__R060493__Raman__532__0__unoriented__Raman_Data_Processed__10258	60.09	14071.5	-189.427	3.2	Rutile		5	Rutile__R060493__Raman__532__0__unoriented__Raman_Data_Processed__10258	81.9	14048.4	-179.523	12	Rutile		5	Rutile__R060493__Raman__532__0__unoriented__Raman_Data_Processed__10258	87.69	14020	-188.978	10	Rutile
					6	Rutile__R060493__Raman__532__0__unoriented__Raman_Data_Processed__10258	57.19	14042.3	-180.452	6.2	Rutile		6	Rutile__R060493__Raman__532__0__unoriented__Raman_Data_Processed__10258	80.37	14020.3	-186.736	9.2	Rutile		6	Rutile__R060493__Raman__532__0__unoriented__Raman_Data_Processed__10258	82.61	14061.8	-175.796	22	Rutile		6	Rutile__R060493__Raman__532__0__unoriented__Raman_Data_Processed__10258	73.36	14008.5	-184.793	32	Rutile
					7	Rutile__R060493__Raman__532__0__unoriented__Raman_Data_Processed__10258	80.02	14048.2	-179.458	11	Rutile		7	Rutile__R060493__Raman__532__0__unoriented__Raman_Data_Processed__10258	73.22	14010.6	-185.391	34	Rutile		7	Rutile__R060493__Raman__532__0__unoriented__Raman_Data_Processed__10258	70.94	14037.9	-176.044	2.2	Rutile		7	Rutile__R060493__Raman__532__0__unoriented__Raman_Data_Processed__10258	81.3	14095.3	-181.804	3.1	Rutile
					8	Rutile__R060493__Raman__532__0__unoriented__Raman_Data_Processed__10258	76.12	14062.2	-175.979	18	Rutile		8	Rutile__R060493__Raman__532__0__unoriented__Raman_Data_Processed__10258	68.99	14043.1	-178.666	8.9	Rutile		8	Rutile__R060493__Raman__532__0__unoriented__Raman_Data_Processed__10258	76.29	14043.1	-168.343	24	Rutile		8	Rutile__R060493__Raman__532__0__unoriented__Raman_Data_Processed__10258	84.94	14043.1	-180.907	8.8	Rutile
					9	Rutile__R060493__Raman__532__0__unoriented__Raman_Data_Processed__10258	64.84	14040.8	-170.264	26	Rutile		9	Rutile__R060493__Raman__532__0__unoriented__Raman_Data_Processed__10258	79.27	14050	-177.47	12	Rutile		9	Rutile__R060493__Raman__532__0__unoriented__Raman_Data_Processed__10258	75.5	14021	-172.318	4.5	Rutile		9	Rutile__R060493__Raman__532__0__unoriented__Raman_Data_Processed__10258	88.56	14049.5	-180.011	14	Rutile
					10	Rutile__R060493__Raman__532__0__unoriented__Raman_Data_Processed__10258	65.32	14074.4	-167.282	52	Rutile		10	Rutile__R060493__Raman__532__0__unoriented__Raman_Data_Processed__10258	65.17	14062.5	-172.986	21	Rutile		10	Rutile__R060493__Raman__532__0__unoriented__Raman_Data_Processed__10258	77.81	14076.2	-167.349	62	Rutile		10	Rutile__R060493__Raman__532__0__unoriented__Raman_Data_Processed__10258	85.26	14062.5	-176.274	21	Rutile
					11	Rutile__R060493__Raman__532__0__unoriented__Raman_Data_Processed__10258	69.88	14010.2	-159.329	22	Rutile		11	Rutile__R060493__Raman__532__0__unoriented__Raman_Data_Processed__10258	63.38	14038.9	-175.377	1.7	Rutile		11	Rutile__R060493__Raman__532__0__unoriented__Raman_Data_Processed__10258	57.95	14001.1	-165.113	2.2	Rutile		11	Rutile__R060493__Raman__532__0__unoriented__Raman_Data_Processed__10258	68.3	14038.9	-177.47	3	Rutile
					12	Rutile__R060493__Raman__532__0__unoriented__Raman_Data_Processed__10258	79.95	14054.5	-161.566	6.7	Rutile		12	Rutile__R060493__Raman__532__0__unoriented__Raman_Data_Processed__10258	55.43	14037.1	-171.641	5.5	Rutile		12	Rutile__R060493__Raman__532__0__unoriented__Raman_Data_Processed__10258	83.32	14013.8	-162.628	7.4	Rutile		12	Rutile__R060493__Raman__532__0__unoriented__Raman_Data_Processed__10258	79.15	14038	-172.687	10	Rutile
					13	Rutile__R060493__Raman__532__0__unoriented__Raman_Data_Processed__10258	71.59	14089	-159.081	30	Rutile		13	Rutile__R060493__Raman__532__0__unoriented__Raman_Data_Processed__10258	47.72	14022.4	-170.445	1.1	Rutile		13	Rutile__R060493__Raman__532__0__unoriented__Raman_Data_Processed__10258	90.83	14054.3	-161.634	8.4	Rutile		13	Rutile__R060493__Raman__532__0__unoriented__Raman_Data_Processed__10258	73.76	14021.7	-172.538	3.8	Rutile
					14	Rutile__R060493__Raman__532__0__unoriented__Raman_Data_Processed__10258	66.73	14039.3	-157.341	4.5	Rutile		14	Rutile__R060493__Raman__532__0__unoriented__Raman_Data_Processed__10258	51.78	14041.9	-168.203	12	Rutile		14	Rutile__R060493__Raman__532__0__unoriented__Raman_Data_Processed__10258	84.93	14087.9	-158.653	27	Rutile		14	Rutile__R060493__Raman__532__0__unoriented__Raman_Data_Processed__10258	80.37	14075.4	-167.905	67	Rutile
					15	Rutile__R060493__Raman__532__0__unoriented__Raman_Data_Processed__10258	75.88	14051	-150.135	16	Rutile		15	Rutile__R060493__Raman__532__0__unoriented__Raman_Data_Processed__10258	82.5	14075.7	-165.364	69	Rutile		15	Rutile__R060493__Raman__532__0__unoriented__Raman_Data_Processed__10258	72.01	14010.3	-159.15	10	Rutile		15	Rutile__R060493__Raman__532__0__unoriented__Raman_Data_Processed__10258	80	14043.7	-169.1	15	Rutile
					16	Rutile__R060493__Raman__532__0__unoriented__Raman_Data_Processed__10258	74.33	14087.6	-148.644	9.4	Rutile		16	Rutile__R060493__Raman__532__0__unoriented__Raman_Data_Processed__10258	48.67	14001.9	-163.57	1.5	Rutile		16	Rutile__R060493__Raman__532__0__unoriented__Raman_Data_Processed__10258	75.7	14074.2	-158.901	3.7	Rutile		16	Rutile__R060493__Raman__532__0__unoriented__Raman_Data_Processed__10258	77.28	14001.6	-165.364	2.8	Rutile
					17	Rutile__R060493__Raman__532__0__unoriented__Raman_Data_Processed__10258	66.87	14018.4	-140.94	3.7	Rutile		17	Rutile__R060493__Raman__532__0__unoriented__Raman_Data_Processed__10258	79.58	14014.3	-160.581	6.7	Rutile		17	Rutile__R060493__Raman__532__0__unoriented__Raman_Data_Processed__10258	71.84	14080.5	-158.156	4.9	Rutile		17	Rutile__R060493__Raman__532__0__unoriented__Raman_Data_Processed__10258	82.31	14014.3	-162.823	8.4	Rutile
					18	Rutile__R060493__Raman__532__0__unoriented__Raman_Data_Processed__10258	51.93	14021.4	-140.692	2.2	Rutile		18	Rutile__R060493__Raman__532__0__unoriented__Raman_Data_Processed__10258	73.18	14055.6	-159.385	6.5	Rutile		18	Rutile__R060493__Raman__532__0__unoriented__Raman_Data_Processed__10258	57.63	14049.9	-157.659	4.5	Rutile		18	Rutile__R060493__Raman__532__0__unoriented__Raman_Data_Processed__10258	88.59	14055	-162.375	8.9	Rutile
					19	Rutile__R060493__Raman__532__0__unoriented__Raman_Data_Processed__10258	87.25	14017.9	-134.976	46	Rutile		19	Rutile__R060493__Raman__532__0__unoriented__Raman_Data_Processed__10258	84.76	14089.4	-157.592	29	Rutile		19	Rutile__R060493__Raman__532__0__unoriented__Raman_Data_Processed__10258	58.78	14050.6	-150.206	18	Rutile		19	Rutile__R060493__Raman__532__0__unoriented__Raman_Data_Processed__10258	85.33	14089.1	-159.684	26	Rutile
					20	Rutile__R060493__Raman__532__0__unoriented__Raman_Data_Processed__10258	79.77	14015.9	-126.776	13	Rutile		20	Rutile__R060493__Raman__532__0__unoriented__Raman_Data_Processed__10258	67.45	14010.9	-157.293	11	Rutile		20	Rutile__R060493__Raman__532__0__unoriented__Raman_Data_Processed__10258	72.59	14086.7	-148.964	12	Rutile		20	Rutile__R060493__Raman__532__0__unoriented__Raman_Data_Processed__10258	82.82	14011.4	-160.133	12	Rutile
					21	Rutile__R060493__Raman__532__0__unoriented__Raman_Data_Processed__10258	64.16	14002.9	-127.521	4.9	Rutile		21	Rutile__R060493__Raman__532__0__unoriented__Raman_Data_Processed__10258	60.9	14075.2	-156.845	3.3	Rutile		21	Rutile__R060493__Raman__532__0__unoriented__Raman_Data_Processed__10258	74.47	14004.6	-142.752	2.2	Rutile		21	Rutile__R060493__Raman__532__0__unoriented__Raman_Data_Processed__10258	77.83	14074.9	-159.535	4.4	Rutile
					22	Rutile__R060493__Raman__532__0__unoriented__Raman_Data_Processed__10258	58.1	14026.3	-121.806	2.2	Rutile		22	Rutile__R060493__Raman__532__0__unoriented__Raman_Data_Processed__10258	68.24	14081.4	-156.546	4.4	Rutile		22	Rutile__R060493__Raman__532__0__unoriented__Raman_Data_Processed__10258	69.74	14018.8	-141.013	4	Rutile		22	Rutile__R060493__Raman__532__0__unoriented__Raman_Data_Processed__10258	76.48	14081.2	-158.788	4.1	Rutile
						Average	69.4159		Average	16.4182			23	Rutile__R060493__Raman__532__0__unoriented__Raman_Data_Processed__10258	70.82	14039.9	-155.5	3.6	Rutile		23	Rutile__R060493__Raman__532__0__unoriented__Raman_Data_Processed__10258	67.22	14021.5	-140.516	3	Rutile		23	Rutile__R060493__Raman__532__0__unoriented__Raman_Data_Processed__10258	77.08	14050.5	-158.339	3	Rutile
						SD	10.1548		SD	14.2554			24	Rutile__R060493__Raman__532__0__unoriented__Raman_Data_Processed__10258	70.18	14050.8	-155.798	2.3	Rutile		24	Rutile__R060493__Raman__532__0__unoriented__Raman_Data_Processed__10258	87.14	14018	-134.802	46	Rutile		24	Rutile__R060493__Raman__532__0__unoriented__Raman_Data_Processed__10258	84.67	14039.9	-157.592	3.9	Rutile
						Median	70.735			361.2			25	Rutile__R060493__Raman__532__0__unoriented__Raman_Data_Processed__10258	62.53	14051.3	-154.304	0.8	Rutile		25	Rutile__R060493__Raman__532__0__unoriented__Raman_Data_Processed__10258	85.9	14016	-126.603	13	Rutile		25	Rutile__R060493__Raman__532__0__unoriented__Raman_Data_Processed__10258	79.41	14046.5	-155.051	3.5	Rutile
													26	Rutile__R060493__Raman__532__0__unoriented__Raman_Data_Processed__10258	66.16	14046.7	-152.66	3.5	Rutile		26	Rutile__R060493__Raman__532__0__unoriented__Raman_Data_Processed__10258	61.62	14003.1	-127.349	2.2	Rutile		26	Rutile__R060493__Raman__532__0__unoriented__Raman_Data_Processed__10258	69.14	14042.3	-154.154	1.5	Rutile
													27	Rutile__R060493__Raman__532__0__unoriented__Raman_Data_Processed__10258	49.76	14042.6	-151.912	1.6	Rutile		27	Rutile__R060493__Raman__532__0__unoriented__Raman_Data_Processed__10258	69.22	14078.7	-126.355	2.2	Rutile		27	Rutile__R060493__Raman__532__0__unoriented__Raman_Data_Processed__10258	77.22	14051.9	-150.268	16	Rutile
													28	Rutile__R060493__Raman__532__0__unoriented__Raman_Data_Processed__10258	71.42	14051.7	-148.326	18	Rutile		28	Rutile__R060493__Raman__532__0__unoriented__Raman_Data_Processed__10258	62.67	14026.5	-121.634	3.7	Rutile		28	Rutile__R060493__Raman__532__0__unoriented__Raman_Data_Processed__10258	79.68	14087.6	-149.82	11	Rutile
													29	Rutile__R060493__Raman__532__0__unoriented__Raman_Data_Processed__10258	78.3	14088.2	-147.13	10	Rutile			Average	73.3711		Average	12.2071			29	Rutile__R060493__Raman__532__0__unoriented__Raman_Data_Processed__10258	86.23	14005.7	-142.796	4.4	Rutile
													30	Rutile__R060493__Raman__532__0__unoriented__Raman_Data_Processed__10258	59.08	14086.3	-145.336	0.8	Rutile			SD	9.75465		SD	13.8628			30	Rutile__R060493__Raman__532__0__unoriented__Raman_Data_Processed__10258	78.75	14020.2	-141.002	9.5	Rutile
													31	Rutile__R060493__Raman__532__0__unoriented__Raman_Data_Processed__10258	68.02	14005.5	-140.554	1.6	Rutile							341.8			31	Rutile__R060493__Raman__532__0__unoriented__Raman_Data_Processed__10258	89.6	14018.7	-134.874	45	Rutile
													32	Rutile__R060493__Raman__532__0__unoriented__Raman_Data_Processed__10258	57.8	14019	-138.91	1.3	Rutile										32	Rutile__R060493__Raman__532__0__unoriented__Raman_Data_Processed__10258	91.61	14016.6	-126.953	13	Rutile
													33	Rutile__R060493__Raman__532__0__unoriented__Raman_Data_Processed__10258	34.98	14021.4	-138.91	1.3	Rutile										33	Rutile__R060493__Raman__532__0__unoriented__Raman_Data_Processed__10258	64.62	14003.3	-127.252	3.3	Rutile
													34	Rutile__R060493__Raman__532__0__unoriented__Raman_Data_Processed__10258	87.6	14018.7	-132.782	44	Rutile										34	Rutile__R060493__Raman__532__0__unoriented__Raman_Data_Processed__10258	62.16	14079.6	-127.102	2.3	Rutile
													35	Rutile__R060493__Raman__532__0__unoriented__Raman_Data_Processed__10258	56.1	14072.5	-135.92	1.1	Rutile										35	Rutile__R060493__Raman__532__0__unoriented__Raman_Data_Processed__10258	78.4	14012.1	-125.757	1.8	Rutile
													36	Rutile__R060493__Raman__532__0__unoriented__Raman_Data_Processed__10258	53.17	14006.7	-135.024	1.1	Rutile										36	Rutile__R060493__Raman__532__0__unoriented__Raman_Data_Processed__10258	73.71	14026.8	-121.722	2.9	Rutile
													37	Rutile__R060493__Raman__532__0__unoriented__Raman_Data_Processed__10258	86.68	14017	-124.711	12	Rutile										37	Rutile__R060493__Raman__532__0__unoriented__Raman_Data_Processed__10258	73.29	14036.6	-116.192	0.7	Rutile
													38	Rutile__R060493__Raman__532__0__unoriented__Raman_Data_Processed__10258	59.63	14004	-125.01	0.8	Rutile										38	Rutile__R060493__Raman__532__0__unoriented__Raman_Data_Processed__10258	51.78	14053.8	-116.192	0.9	Rutile
													39	Rutile__R060493__Raman__532__0__unoriented__Raman_Data_Processed__10258	58.32	14079.7	-124.113	0.8	Rutile											Average	77.6545		Average	11.0316
													40	Rutile__R060493__Raman__532__0__unoriented__Raman_Data_Processed__10258	66.28	14012.2	-123.665	3.8	Rutile											SD	8.87991		SD	13.4805
													41	Rutile__R060493__Raman__532__0__unoriented__Raman_Data_Processed__10258	57.59	14027.2	-119.48	1.7	Rutile															419.2
														Average	65.7527		Average	9.72927
														SD	11.5382		SD	13.8176
																		398.9
SCAN SETTING
					Region Information									Region Information								Region Information								Region Information
					Collected Time: Sat, 13 Aug 2022 13:10:17 GMT									Collected Time: Sat, 13 Aug 2022 19:37:31 GMT								Collected Time: Sat, 13 Aug 2022 03:49:54 GMT								Collected Time: Sun, 14 Aug 2022 01:01:12 GMT
					Laser Frequency: 532 nm									Laser Frequency: 532 nm								Laser Frequency: 532 nm								Laser Frequency: 532 nm
					Laser Serial Number: AJC2110083									Laser Serial Number: AJC2110083								Laser Serial Number: AJC2110083								Laser Serial Number: AJC2110083
					Laser Power: 2.0 mW									Laser Power: 2.0 mW								Laser Power: 2.0 mW								Laser Power: 2.0 mW
					Grating Serial Number: AJG2110090									Grating Serial Number: AJG2110090								Grating Serial Number: AJG2110090								Grating Serial Number: AJG2110090
					Filter Serial Number: AJM2110073									Filter Serial Number: AJM2110073								Filter Serial Number: AJM2110073								Filter Serial Number: AJM2110073
					Objective: 50X installation									Objective: 50X installation								Objective: 50X installation								Objective: 50X installation
					Baseline Correct: Auto									Baseline Correct: Auto								Baseline Correct: Auto								Baseline Correct: Auto
					Collected as terrain : Yes									Collected as terrain : Yes								Collected as terrain : Yes								Collected as terrain : No
					X: 13985.3 µm									X: 13985.3 µm								X: 13986.9 µm								X: 14158.3 µm
					Y: -198.6 µm									Y: -198.6 µm								Y: -194.2 µm								Y: -536.0 µm
					Z: 41547.1 µm									Z: 41547.1 µm								Z: 41547.1 µm								Z: 41543.7 µm
					Z offset: 0.0 µm									Z offset: 0.0 µm								Z offset: 0.0 µm								Z offset: 0.0 µm
					Width: 110.5 µm									Width: 110.5 µm								Width: 108.5 µm								Width: 96.5 µm
					Height: 83.0 µm									Height: 83.0 µm								Height: 80.0 µm								Height: 85.0 µm
					Duration: 5811.15 sec									Duration: 16645.84 sec								Duration: 7552.49 sec								Duration: 9763.82 sec
					Number of Spectra: 37074									Number of Spectra: 102.2K								Number of Spectra: 35098								Number of Spectra: 91448
					Exposure Time: 0.02000 sec									Exposure Time: 0.02000 sec								Exposure Time: 0.02000 sec								Exposure Time: 0.02000 sec
					Number of Scans: 3									Number of Scans: 3								Number of Scans: 5								Number of Scans: 5
					Image Pixel Size: 0.5 µm									Image Pixel Size: 0.3 µm								Image Pixel Size: 0.5 µm								Image Pixel Size: 0.3 µm
					Aperture: Pinhole 50 micron									Aperture: Pinhole 50 micron								Aperture: Pinhole 50 micron								Aperture: Pinhole 50 micron
					Photo bleach time: 0.00 sec									Photo bleach time: 0.00 sec								Photo bleach time: 0.00 sec								Photo bleach time: 0.00 sec
					EM Gain: On									EM Gain: On								EM Gain: On								EM Gain: On
					Terrain Z slices : 9									Terrain Z slices : 17								Terrain Z slices : 9
					Terrain Z range : 41547.10 to 41559.60 µm									Terrain Z range : 41547.10 to 41559.20 µm								Terrain Z range : 41547.10 to 41559.10 µm
